# Supplementary material for: Selective dysregulation of ROCK2 activity promotes aberrant transcriptional networks in ABC diffuse large B-cell lymphoma
Source: Sci Rep. 2020 Aug 4;10:13094. doi: 10.1038/s41598-020-69884-1 (PMC7403583; doi:10.1038/s41598-020-69884-1)
Supplement: Supplementary file 2 — Supplementary Table S1. [file 41598_2020_69884_MOESM2_ESM.xlsx]

## Sheet: Sheet1
Supplementary Table 1. Differentially Expressed Genes (FDR q<0.05) in U2932 ROCK2 KD vs. Scrambled shRNA Constrols
U2932 ROCK2 KD vs. Scrambled shRNA Control (+) logFC = Upregulated/ (-) logFC = Downregulated in ROCK2 KD vs. Scr
gene	logFC	t	P.Value	adj.P.Val
CCL3	1.88231	4.47826	0.00405046	0.0466476
FAIM3	1.7057	6.63928	0.000529938	0.0224803
CLEC17A	1.62204	4.99251	0.0023677	0.0360416
EGR1	1.50841	4.9992	0.00235179	0.0360201
SEMA7A	1.44111	6.01068	0.000904932	0.0255816
MPEG1	1.43842	5.03142	0.00227679	0.0355751
SCNN1B	1.23054	6.4148	0.000638533	0.0229934
DTX4	1.18346	5.179	0.00196621	0.0332733
LY9	1.16094	7.13809	0.000356311	0.0204127
PDCD1	1.15562	5.45237	0.00150956	0.0298703
PLEKHA7	1.14655	5.22948	0.00187121	0.0326081
NRCAM	1.10985	6.10981	0.00082941	0.02533
CD24	1.04335	11.3577	2.51795e-05	0.0118569
TMEM2	1.04194	6.40516	0.000643735	0.0230043
TIGIT	0.948422	6.37039	0.000662916	0.0233826
GCNT1	0.902039	5.75081	0.00114313	0.0271216
FCRL5	0.895236	6.62919	0.000534339	0.022499
PLCB1	0.873182	5.58369	0.00133397	0.0291818
DUSP2	0.868402	5.76993	0.00112335	0.0271216
UTRN	0.835433	4.69237	0.00322453	0.0424397
RENBP	0.831826	10.6196	3.72598e-05	0.0118569
CYP1B1	0.829523	9.67358	6.3954e-05	0.0123179
PDE9A	0.826991	4.79107	0.00290913	0.0404404
GPR18	0.826505	7.47234	0.000276504	0.0188099
NAB2	0.809168	6.93127	0.000418886	0.0215493
S100A4	0.788428	5.80394	0.00108912	0.0270133
IL10	0.784501	5.81907	0.00107428	0.0270133
DYNC1I1	0.774032	16.1402	3.15034e-06	0.0118569
SLC14A2	0.77206	5.44914	0.0015142	0.0298703
ZFP36L1	0.768932	10.1059	4.96802e-05	0.0118569
KCNMB2	0.767139	5.50849	0.00143148	0.0295033
RARRES3	0.753382	4.63299	0.00343282	0.0433934
APOL6	0.749893	4.58149	0.00362578	0.0447128
MRC2	0.742498	4.68191	0.00326019	0.0426244
APOL1	0.735873	6.33647	0.000682265	0.0236659
CASP1	0.729255	4.50367	0.00394093	0.0462609
P2RY10	0.728582	9.33867	7.83221e-05	0.0130282
BCAR3	0.715317	6.69849	0.00050493	0.0221957
PCDHGB2	0.704057	4.80748	0.00286013	0.0400253
CHST2	0.701569	5.20919	0.00190875	0.0329179
S100A6	0.699474	4.45385	0.00415886	0.0470141
HLA-DQA2	0.697821	6.19442	0.000770606	0.025162
SIGLEC6	0.689575	5.10253	0.0021207	0.0345535
CD83	0.682077	4.62312	0.00346889	0.0436041
FLVCR2	0.678894	6.23299	0.000745388	0.0248995
EPSTI1	0.666419	5.00684	0.00233375	0.0359594
HLA-DRB1	0.666136	5.44242	0.0015239	0.0298703
DFNA5	0.663006	6.21852	0.000754737	0.0248995
MAP2K6	0.660177	5.76219	0.00113131	0.0271216
MGMT	0.659144	4.83555	0.00277849	0.0393662
HLA-DRB5	0.658827	6.46006	0.000614729	0.0227149
BMP6	0.657067	7.08777	0.000370485	0.0208583
HLA-DRA	0.656884	5.86932	0.00102661	0.0264872
LAT2	0.644183	5.0989	0.00212836	0.0345782
NFKBIE	0.642184	5.55832	0.001366	0.0293612
PHACTR1	0.639657	7.03012	0.000387527	0.0214061
GRP	0.635902	5.1798	0.00196465	0.0332733
APOM	0.627012	11.0247	2.99592e-05	0.0118569
STAT5A	0.62498	4.90806	0.00257945	0.038036
SECTM1	0.624123	5.06051	0.00221142	0.0351438
ITGA4	0.621626	6.15326	0.000798593	0.0253293
RGS3	0.616165	4.35282	0.00464359	0.0494477
SRGN	0.614943	4.42127	0.00430867	0.0479622
PPP4R4	0.613951	8.17459	0.000167142	0.0164827
FERMT3	0.612855	11.7973	2.01575e-05	0.0118569
PTPRJ	0.611835	4.49281	0.00398731	0.0463947
NSG1	0.610554	6.03457	0.000886041	0.0255816
BHLHE40	0.610165	13.6642	8.47912e-06	0.0118569
EVI2A	0.609377	13.5442	8.9336e-06	0.0118569
RILPL2	0.60281	4.77931	0.00294483	0.0408135
CD36	0.600942	6.06223	0.000864726	0.02533
PSTPIP1	0.599256	6.50369	0.000592739	0.0227149
SCML4	0.598495	4.42911	0.0042721	0.0477018
CDKN2B	0.583033	5.15518	0.00201292	0.0334021
TCTEX1D4	0.582333	4.99738	0.00235611	0.0360201
PARP15	0.577487	12.9747	1.15159e-05	0.0118569
PRICKLE1	0.572643	4.91079	0.0025723	0.0380304
CA2	0.568614	8.83345	0.00010767	0.0145933
PPP1R16B	0.568585	9.77596	6.01872e-05	0.0121993
PHLDB2	0.568124	5.74898	0.00114504	0.0271216
BCL2A1	0.566636	19.3007	1.07993e-06	0.0118569
EVI2B	0.566001	11.3891	2.4775e-05	0.0118569
GJD3	0.564572	5.04582	0.00224417	0.0353045
RALGPS2	0.563758	4.76734	0.00298164	0.0410095
PMP22	0.562212	5.25488	0.00182539	0.0324272
HHEX	0.561781	4.73099	0.00309674	0.041702
DOCK10	0.559697	4.99914	0.00235193	0.0360201
OSBPL1A	0.559114	4.49335	0.003985	0.0463947
HLA-DRB6	0.558968	6.34952	0.000674746	0.0235165
TLR10	0.553757	7.15529	0.000351608	0.0202998
GMPR	0.55162	4.53163	0.00382429	0.0457353
SERINC5	0.548001	12.2622	1.60634e-05	0.0118569
ARHGAP25	0.545692	5.70122	0.0011963	0.0277935
CD72	0.54308	4.55346	0.00373592	0.0451953
S100A1	0.542906	6.71561	0.00049795	0.021964
PHLDA1	0.541111	5.5912	0.00132464	0.0291818
FAM228B	0.538739	4.73725	0.00307658	0.0416327
PCDHGB1	0.531634	8.76594	0.000112483	0.0147328
HIPK2	0.531387	5.18344	0.00195763	0.0332733
ADTRP	0.52804	5.55678	0.00136797	0.0293612
PDLIM1	0.524651	6.64003	0.000529614	0.0224803
CR2	0.521903	4.49404	0.00398206	0.0463947
FBXO6	0.521384	4.56927	0.00367333	0.0448692
ST3GAL5	0.521356	4.60908	0.00352091	0.043863
CAPG	0.518773	8.0498	0.000182281	0.0166608
ZEB2	0.518726	5.28538	0.00177205	0.0320964
IL12A	0.516518	6.77117	0.000476059	0.0218178
CIITA	0.515194	5.40732	0.00157574	0.0303496
ZBED2	0.514982	4.49262	0.00398813	0.0463947
TAPSAR1	0.514928	5.10062	0.00212472	0.0345575
EIF4E3	0.511264	4.91518	0.0025608	0.037902
ALCAM	0.511174	14.9976	4.87927e-06	0.0118569
PANX2	0.510984	7.9143	0.000200538	0.0172861
MFI2	0.508295	5.2662	0.00180538	0.0323458
TTC39C	0.507836	10.0443	5.14715e-05	0.0118569
MOXD1	0.506408	5.15713	0.00200905	0.0333996
SEMA3A	0.503674	4.75795	0.00301091	0.0413062
CAV1	0.502973	5.34613	0.00167097	0.0311789
RAB40B	0.502143	6.11517	0.000825535	0.02533
CARD16	0.500454	9.80395	5.92023e-05	0.0121993
SGIP1	0.495455	6.13219	0.000813368	0.02533
JAKMIP3	0.494896	4.83922	0.002768	0.0393652
LFNG	0.494178	5.01654	0.00231108	0.0358221
ARID5B	0.493454	9.76652	6.05236e-05	0.0121993
TNFRSF13C	0.491282	7.69959	0.000233955	0.0183177
LGR6	0.490921	4.55448	0.00373185	0.0451834
MTCL1	0.490741	7.83435	0.000212295	0.0174583
CLCN4	0.489698	4.34442	0.00468671	0.0496003
GVINP1	0.48473	6.0168	0.000900049	0.0255816
UNC79	0.483985	4.3593	0.00461071	0.0492664
SGK223	0.483897	10.6547	3.65523e-05	0.0118569
LOC101928370	0.480956	5.79346	0.00109954	0.0270644
HOMER3	0.476893	6.4662	0.000611578	0.0227149
FAM131C	0.476604	6.51765	0.000585892	0.0227149
IL2RG	0.475866	12.0514	1.77873e-05	0.0118569
PLK3	0.473537	5.46982	0.00148477	0.02975
WNT3	0.473351	8.64584	0.000121671	0.0149117
KCNK13	0.471638	5.17344	0.00197699	0.0333099
ABHD12	0.468846	9.21208	8.47002e-05	0.013051
ITGB8	0.468687	10.0142	5.23723e-05	0.0118569
WDFY1	0.468296	4.64068	0.003405	0.0431643
SERINC2	0.466005	5.88366	0.00101345	0.0264872
CBR3	0.464392	7.26133	0.000324146	0.0197057
ZNF583	0.463603	7.19136	0.000341975	0.0201848
MCOLN2	0.461695	5.80869	0.00108444	0.0270133
UBE2L6	0.458372	5.10585	0.0021137	0.0345535
USP30-AS1	0.457825	9.49088	7.13738e-05	0.0130282
RARRES2	0.456351	7.34064	0.00030521	0.0191805
TWSG1	0.456179	5.67925	0.00122075	0.027925
CLYBL	0.454917	6.57882	0.000556951	0.0225835
IL12RB1	0.454869	10.146	4.8555e-05	0.0118569
SESN3	0.453323	4.99264	0.00236739	0.0360416
MSRB2	0.452857	10.2614	4.54762e-05	0.0118569
GTF2IRD2	0.451889	9.35166	7.76996e-05	0.0130282
CLCN5	0.450606	4.67333	0.00328975	0.0426531
TVP23A	0.446202	5.51978	0.00141634	0.0294077
DCLK2	0.444657	4.54669	0.00376305	0.045299
FHL1	0.443081	4.49511	0.00397746	0.0463947
KHDRBS2	0.441155	7.90842	0.000201377	0.0172861
SETBP1	0.441142	10.5657	3.8379e-05	0.0118569
CCDC71L	0.43648	6.64862	0.000525901	0.0224803
HLA-DPA1	0.436309	5.18187	0.00196066	0.0332733
NMT2	0.435913	5.18024	0.0019638	0.0332733
AMICA1	0.434926	6.85172	0.000446245	0.0218178
OAF	0.434287	5.53617	0.00139467	0.0293887
DOK3	0.433799	4.77856	0.00294711	0.0408135
EXOC6B	0.433091	6.67873	0.000513122	0.0222957
CD47	0.432114	4.77434	0.00296006	0.0408768
SCNN1G	0.430171	4.45007	0.00417593	0.0471195
PDGFD	0.427623	7.66452	0.000240001	0.0183177
SPAG1	0.426925	5.48537	0.00146307	0.0296441
TMSB10	0.424604	5.36238	0.00164507	0.0310059
LINC01252	0.424425	8.038	0.000183793	0.0166608
LOC400958	0.423196	4.47107	0.00408202	0.0466817
LILRB3	0.422835	5.15039	0.00202247	0.0334141
CARNS1	0.419075	5.6354	0.00127129	0.0284173
HLA-DMB	0.418753	10.4581	4.07301e-05	0.0118569
NRROS	0.416479	6.9939	0.000398695	0.0215354
CFL1P1	0.415023	4.85774	0.00271579	0.038922
SH3PXD2A	0.41256	4.49459	0.00397968	0.0463947
STAT4	0.41192	5.9823	0.000927983	0.0255816
HLA-DPB1	0.411468	7.31945	0.000310142	0.0193186
SLC39A8	0.409283	5.75418	0.00113961	0.0271216
CXorf21	0.407624	5.97848	0.00093113	0.0256201
ZMAT3	0.407236	7.47922	0.00027509	0.0188099
SNORD27	0.405575	6.07256	0.000856911	0.02533
NCOA1	0.405249	5.75271	0.00114115	0.0271216
COL24A1	0.404225	5.79868	0.00109433	0.0270133
CREM	0.403709	11.1677	2.77878e-05	0.0118569
ST6GAL1	0.4031	5.12428	0.0020754	0.0340961
GALNT13	0.403056	5.60988	0.00130179	0.0289599
RBMS3	0.40234	5.93988	0.000963686	0.0259787
RHOBTB3	0.401783	5.24633	0.00184067	0.0325015
PSME1	0.400805	4.51214	0.0039052	0.0461088
CES4A	0.400402	7.65375	0.000241894	0.0183177
MAP3K8	0.398408	6.07543	0.000854754	0.02533
IFIT3	0.395812	6.04823	0.00087544	0.0254765
PCDH9	0.395789	6.77718	0.000473756	0.0218178
SNX30	0.394957	10.5144	3.94802e-05	0.0118569
NOTCH2	0.393154	5.63818	0.00126802	0.0284173
RNF19A	0.392506	4.7923	0.00290543	0.0404275
COG6	0.388742	5.32184	0.00171057	0.0314272
JAG1	0.388562	4.72464	0.00311736	0.0417841
CLECL1	0.388445	11.9137	1.90293e-05	0.0118569
FOXN3	0.387146	6.05994	0.000866468	0.02533
ERICH6	0.384829	6.66	0.000521028	0.022366
FBN1	0.384359	4.64045	0.00340584	0.0431643
UBR3	0.383223	4.42908	0.00427224	0.0477018
COLGALT2	0.383131	5.96355	0.000943572	0.0256898
PCDHGC3	0.382853	5.04464	0.00224681	0.0353045
SLC25A13	0.381892	5.22977	0.00187067	0.0326081
DNMT3A	0.380302	8.05661	0.000181416	0.0166608
TMEM132B	0.379148	5.50325	0.00143857	0.0295033
ZNF318	0.378561	5.57878	0.0013401	0.0291818
ST8SIA4	0.378171	6.897	0.000430429	0.0217263
LTBP1	0.377782	5.19674	0.00193221	0.0330803
FMNL3	0.375985	11.2704	2.63415e-05	0.0118569
OAS2	0.373642	6.7456	0.000485993	0.0218178
TSTD1	0.373127	5.06262	0.00220675	0.0351438
IL21R	0.373102	4.36501	0.0045819	0.0491811
RAB11FIP1	0.372341	13.7701	8.10026e-06	0.0118569
RARG	0.372308	7.93544	0.000197557	0.0172861
PDE3B	0.371716	6.12935	0.000815386	0.02533
CNGA1	0.370413	6.5852	0.000554027	0.0225835
OAS1	0.36776	5.74248	0.00115187	0.0271953
XAF1	0.367147	4.36417	0.00458613	0.0491811
IGF2BP3	0.367108	8.14902	0.000170123	0.0164827
UBAC2	0.365336	7.35776	0.000301291	0.0191805
HOMER1	0.364792	7.3685	0.000298861	0.0191805
CTSO	0.360379	4.93379	0.00251277	0.0374943
CCNYL1	0.357791	8.2776	0.000155729	0.0159857
BRI3	0.357617	4.48913	0.00400319	0.0464332
SLC23A2	0.357156	7.65546	0.000241592	0.0183177
HINT2	0.356892	6.73078	0.000491863	0.0218178
CD63	0.356168	5.03229	0.00227481	0.0355751
AGA	0.355863	7.35646	0.000301586	0.0191805
KCNK10	0.355859	4.73758	0.0030755	0.0416327
PTP4A3	0.355249	4.82102	0.0028204	0.0396972
HLA-DMA	0.355197	5.3757	0.00162416	0.0309024
NUCB2	0.3545	8.88561	0.000104114	0.0145933
GAB2	0.353672	7.86943	0.000207041	0.0173181
GPX7	0.352987	10.6956	3.57459e-05	0.0118569
SLC2A9	0.351831	7.19229	0.000341732	0.0201848
BLNK	0.351475	7.61795	0.000248309	0.018448
FAM149A	0.351462	5.96468	0.000942627	0.0256898
C20orf24	0.350762	5.26002	0.00181628	0.0323896
MPC1	0.350319	8.62756	0.000123145	0.0149117
CD96	0.350235	5.82964	0.00106404	0.0269281
DOCK11	0.349025	6.97317	0.00040525	0.0215493
C5orf27	0.348921	5.04978	0.00223527	0.0352966
REL	0.348314	6.74938	0.000484511	0.0218178
TPRG1	0.348007	5.15656	0.00201018	0.0333996
ENDOD1	0.347859	9.24039	8.32235e-05	0.013051
LYN	0.347496	10.5142	3.94846e-05	0.0118569
P2RY2	0.346852	4.59077	0.00359013	0.0443489
PLEK	0.344506	11.5142	2.32407e-05	0.0118569
NBPF25P	0.343873	5.86804	0.00102779	0.0264872
LAMP2	0.343694	8.20175	0.000164043	0.0164827
PI4K2B	0.342658	5.59927	0.00131472	0.0291148
PIK3AP1	0.342597	10.1987	4.71197e-05	0.0118569
SP140	0.339778	6.92481	0.000421034	0.0215493
FAM107B	0.338838	5.32495	0.00170546	0.0314272
ATRN	0.338652	6.25665	0.000730388	0.0247376
SESN1	0.338198	7.8488	0.000210113	0.0173765
LOC100996579	0.338186	4.94708	0.00247906	0.0372572
SFMBT2	0.337932	7.3453	0.000304136	0.0191805
KYNU	0.337796	4.93135	0.00251899	0.0375488
ITPR1	0.337089	4.75227	0.00302877	0.0414346
SMAD3	0.337054	8.75827	0.000113045	0.0147328
LDLRAD4	0.332221	5.01333	0.00231855	0.0358458
BMP2K	0.332032	11.6378	2.18316e-05	0.0118569
ARL6IP1	0.330919	6.05823	0.000867765	0.02533
BMF	0.330051	5.04419	0.00224784	0.0353045
STRBP	0.329467	6.16484	0.000790606	0.0253293
SUCLG2	0.329367	7.09995	0.000366994	0.0207486
SYNGR2	0.328505	9.11427	9.00409e-05	0.0134878
TNFAIP8	0.328157	11.4011	2.46232e-05	0.0118569
SYNJ2	0.327324	5.25857	0.00181885	0.0323896
FECH	0.32729	6.01304	0.000903049	0.0255816
TMX4	0.327075	5.57752	0.00134167	0.0291818
TEX2	0.326685	5.2998	0.00174744	0.0319338
TMEM56	0.325955	4.90051	0.00259941	0.0381264
PPP3CA	0.323826	6.54323	0.000573585	0.0227149
KLF10	0.323516	10.2154	4.66758e-05	0.0118569
BSPRY	0.323367	6.30474	0.000700943	0.0240807
ETS2	0.32296	5.82944	0.00106424	0.0269281
CTBS	0.322178	4.54585	0.00376644	0.0453025
TLR6	0.322065	8.43696	0.000139795	0.0151648
NCOA3	0.321571	4.76806	0.00297942	0.0410095
ZNF217	0.320707	5.98333	0.000927134	0.0255816
ARX	0.32037	5.17274	0.00197835	0.0333099
TNFAIP3	0.319125	4.37283	0.00454277	0.0491474
SLC27A3	0.318903	4.35999	0.0046072	0.0492664
DTNBP1	0.317891	10.6524	3.65985e-05	0.0118569
PIP5K1B	0.317564	4.48755	0.00401004	0.0464758
GALNT1	0.317305	5.9925	0.000919624	0.0255816
CPT1A	0.314637	5.38809	0.00160498	0.0307509
C21orf140	0.313102	4.54142	0.00378437	0.0454063
FYN	0.312037	4.42924	0.00427146	0.0477018
SAT1	0.311169	4.42948	0.00427035	0.0477018
LINC01102	0.31102	4.76034	0.00300343	0.0412422
CORO1C	0.309098	5.01937	0.00230451	0.0358221
FUT8	0.308567	6.74137	0.00048766	0.0218178
AAED1	0.308009	6.66554	0.000518674	0.022366
C7orf60	0.306857	4.66487	0.00331916	0.0428825
IFIT5	0.306191	4.52299	0.00385993	0.0459363
SUGT1P1	0.304295	4.90988	0.00257468	0.0380304
BRE	0.304249	5.48804	0.00145938	0.0296441
CABLES1	0.304179	4.71516	0.00314844	0.0417871
IKZF2	0.303176	4.33668	0.00472677	0.0497415
SAYSD1	0.303038	5.5664	0.0013557	0.0292672
GPR63	0.301167	5.27853	0.00178388	0.0321581
WDR63	0.299872	5.20767	0.0019116	0.0329179
PGM1	0.296127	7.36299	0.000300105	0.0191805
APLP2	0.295582	7.50591	0.000269689	0.0188099
MACC1	0.294877	5.17086	0.00198203	0.0333099
TIPARP	0.294823	8.81276	0.000109119	0.014654
PPA2	0.294646	6.44884	0.000620535	0.0227472
MFN1	0.292503	9.90956	5.56503e-05	0.0118569
IAH1	0.292338	4.67644	0.003279	0.0426531
GRIK1-AS2	0.291936	4.52299	0.00385991	0.0459363
XXYLT1	0.291642	4.53514	0.00380992	0.045638
RAB27A	0.290845	4.38554	0.00448	0.0488199
CD86	0.290413	4.80107	0.00287915	0.0401382
FHL3	0.289276	4.34148	0.00470188	0.0496581
RUNX1	0.288531	4.49548	0.00397587	0.0463947
WARS	0.287898	5.15893	0.00200548	0.0333996
TMEM133	0.287813	4.5741	0.00365444	0.0448399
TMSB4X	0.286979	5.0528	0.00222854	0.0352922
DCAF6	0.28679	6.85935	0.000443535	0.0218178
LGALS8	0.286462	5.36119	0.00164694	0.0310059
KMO	0.285747	6.12495	0.00081852	0.02533
ADARB1	0.285329	7.94411	0.000196348	0.0172861
SEPT7	0.284162	8.51461	0.000132717	0.0151648
ACRV1	0.283417	5.38411	0.00161112	0.0308282
PRCP	0.28316	4.54188	0.00378248	0.0454063
PTCH1	0.282973	5.50326	0.00143857	0.0295033
GYG1	0.282765	6.22866	0.000748173	0.0248995
HEATR5A	0.282416	5.42477	0.00154972	0.0300582
PELI1	0.281101	7.3739	0.00029765	0.0191805
DTD1	0.280963	4.46362	0.00411508	0.0467675
CXCR5	0.280842	4.98178	0.00239348	0.0362314
TMEM123	0.280677	4.81055	0.00285109	0.0400136
SWAP70	0.279888	11.2066	2.72296e-05	0.0118569
ARHGAP15	0.27952	4.67781	0.00327426	0.0426531
ADAM19	0.278556	4.8081	0.0028583	0.0400253
CD74	0.278404	7.2079	0.000337662	0.0201743
NABP1	0.277418	7.47164	0.000276646	0.0188099
ASAH1	0.27734	5.55287	0.00137299	0.0293637
RNASEH2B	0.276968	5.64637	0.00125843	0.0283834
NFATC2	0.27613	9.6406	6.52249e-05	0.0123995
CECR2	0.275399	6.83307	0.000452953	0.0218178
ZDHHC2	0.274598	5.64736	0.00125728	0.0283834
CAMK2D	0.274054	8.03967	0.000183578	0.0166608
CHD1L	0.271591	5.75899	0.00113462	0.0271216
ME1	0.271251	4.41739	0.00432692	0.0481287
NSF	0.270897	4.75252	0.00302799	0.0414346
RASSF2	0.270062	5.75415	0.00113965	0.0271216
ACADM	0.2686	6.79989	0.000465175	0.0218178
SPC25	0.267582	5.13833	0.00204671	0.0337765
PTPLA	0.266603	4.45744	0.00414272	0.0469359
LIPA	0.265825	4.36781	0.00456786	0.0491602
NOL4L	0.264889	5.7358	0.00115893	0.0272433
CCDC53	0.264384	4.81176	0.00284751	0.0400017
MAGEB6	0.260646	4.37397	0.0045371	0.0491474
TMEM64	0.26039	6.3087	0.00069858	0.0240807
SNX6	0.260035	4.33809	0.00471945	0.0497415
FTH1	0.259239	5.56491	0.00135759	0.0292672
CDK2AP1	0.258253	6.35763	0.00067012	0.023467
SLC39A11	0.258183	6.62794	0.000534886	0.022499
MMP24-AS1	0.257299	4.35585	0.0046282	0.0494147
RAB3GAP2	0.257017	6.82469	0.000456005	0.0218178
DYRK2	0.256131	5.58712	0.00132969	0.0291818
DNAJB5	0.255702	5.6922	0.00120627	0.0278882
CMC2	0.255362	5.34458	0.00167348	0.0311789
BCL2	0.254194	11.8987	1.91703e-05	0.0118569
STAU2	0.25373	5.67995	0.00121997	0.027925
KLF3	0.253261	5.08289	0.00216256	0.0347863
MT1X	0.252993	5.25078	0.00183271	0.0324784
PLGRKT	0.251396	6.19261	0.000771809	0.025162
GLA	0.251382	5.07056	0.00218932	0.0350004
SMPDL3A	0.251313	4.87211	0.00267605	0.0388058
PRKD3	0.2505	8.14346	0.000170779	0.0164827
STK17B	0.250005	7.61123	0.000249536	0.018448
CYB561A3	0.24836	5.88632	0.00101103	0.0264872
SMPD2	0.246881	5.53661	0.0013941	0.0293887
KPNA2	0.246622	5.53717	0.00139336	0.0293887
PTPN12	0.246153	5.53862	0.00139147	0.0293887
PSMB8	0.245724	6.6453	0.00052733	0.0224803
KIAA1161	0.245696	6.21497	0.00075705	0.0249027
FOXP1	0.24568	5.6419	0.00126365	0.0284137
GPD1L	0.245076	5.16875	0.00198615	0.033327
C21orf91	0.243814	4.38164	0.00449917	0.0489293
LMBR1	0.243418	8.35231	0.000148012	0.0155871
STMN1	0.242415	9.10893	9.03432e-05	0.0134878
GALNT10	0.242238	4.34385	0.00468963	0.0496003
ARL1	0.242078	4.44606	0.00419416	0.0471899
ALDH9A1	0.240933	4.37699	0.00452211	0.049033
PJA2	0.240673	4.55687	0.0037223	0.0451425
MAP1A	0.240533	5.93262	0.000969957	0.0260518
UBXN2A	0.239876	5.51815	0.00141851	0.029411
ERAP1	0.238093	4.5251	0.0038512	0.045934
IFI16	0.237579	5.82661	0.00106697	0.0269281
DECR1	0.237513	4.7236	0.00312075	0.0417841
OSBPL8	0.236667	5.67393	0.00122677	0.027971
TRPS1	0.236292	5.997	0.000915959	0.0255816
TMEM216	0.236114	6.07541	0.000854769	0.02533
GLS	0.235368	6.07431	0.0008556	0.02533
ANKRD44	0.235271	6.57959	0.000556595	0.0225835
DENND4C	0.234726	6.69102	0.000508009	0.0222642
PRDX4	0.234663	4.46704	0.00409988	0.0467036
FMO5	0.234195	4.82499	0.00280888	0.0396111
ANXA7	0.233725	6.86143	0.000442797	0.0218178
TTC37	0.233181	5.06662	0.00219797	0.035086
PORCN	0.232012	4.51988	0.00387281	0.0460522
RAB9B	0.23191	5.21199	0.00190353	0.0329179
SMYD2	0.2319	6.79765	0.000466012	0.0218178
DDX58	0.230703	5.50053	0.00144227	0.0295273
BCDIN3D	0.229367	5.64249	0.00126297	0.0284137
ATP2B4	0.228692	4.72285	0.00312321	0.0417841
LNPEP	0.228601	7.73173	0.000228566	0.0181834
CDK14	0.228106	7.11971	0.000361415	0.0205852
SIAH2	0.227724	7.248	0.000327457	0.0197256
ERCC1	0.227411	5.73996	0.00115453	0.0272143
LY75	0.22682	4.7155	0.00314729	0.0417871
JAM2	0.226523	4.73608	0.00308033	0.0416327
AKAP11	0.225973	7.46058	0.000278935	0.0188099
PTEN	0.225149	5.50287	0.00143909	0.0295033
CSRNP1	0.223652	6.0007	0.00091296	0.0255816
CMPK1	0.223167	4.927	0.00253016	0.0376004
PIK3CG	0.22135	6.22786	0.000748687	0.0248995
DRAM2	0.220918	5.23506	0.00186103	0.0326081
SLC29A3	0.220656	4.71507	0.00314873	0.0417871
GBAS	0.220251	5.61712	0.00129306	0.0288094
TMEM87B	0.220151	5.54501	0.00138314	0.0293887
ZNF280C	0.219642	4.68999	0.00323263	0.0424768
MECR	0.219352	6.40406	0.000644333	0.0230043
ATXN10	0.219187	7.47638	0.000275673	0.0188099
PTPRC	0.219054	5.98395	0.000926624	0.0255816
FAM86DP	0.218487	5.24907	0.00183577	0.0324933
CENPA	0.217389	4.77578	0.00295563	0.0408542
RABGAP1L	0.217355	5.07518	0.00217925	0.034978
HEATR5B	0.217132	6.22922	0.000747811	0.0248995
CCDC69	0.215721	6.66179	0.000520265	0.022366
CDC42	0.212644	4.90271	0.00259358	0.038079
SMAP2	0.212525	6.99631	0.000397938	0.0215354
TMEM206	0.212114	5.5633	0.00135964	0.0292683
HSPB11	0.212	5.79936	0.00109366	0.0270133
ASPHD2	0.210669	5.15289	0.00201747	0.0334069
IFNGR1	0.210531	5.28082	0.0017799	0.032126
TMEM106B	0.209707	4.37096	0.0045521	0.0491602
LCP1	0.209335	8.55684	0.00012904	0.0149912
CNOT6L	0.209323	4.92316	0.00254008	0.0376714
HMGN3	0.209125	5.05019	0.00223436	0.0352966
FKBP5	0.208947	7.61221	0.000249356	0.018448
GSAP	0.207985	4.36141	0.0046	0.0492664
UGT8	0.207983	5.08607	0.00215572	0.0347217
BACH1	0.20795	4.7044	0.00318412	0.0420281
HPRT1	0.207699	4.84806	0.00274294	0.0390956
TMBIM4	0.20747	4.39937	0.00441277	0.0485316
USP24	0.206854	5.58485	0.00133252	0.0291818
RAB30	0.206468	7.65707	0.000241308	0.0183177
PLP2	0.205608	4.44272	0.00420936	0.0472823
NCKAP1L	0.205452	7.3755	0.00029729	0.0191805
RASA1	0.203391	4.38944	0.00446094	0.0488036
WRN	0.203099	4.74491	0.00305209	0.0416016
PTPN22	0.202598	6.54586	0.000572338	0.0227149
SNX4	0.202426	5.1812	0.00196194	0.0332733
CD79A	0.202001	8.00989	0.000187452	0.0167537
LYPLA1	0.201831	6.50973	0.000589765	0.0227149
KIAA1147	0.201695	6.53153	0.000579178	0.0227149
CD55	0.201572	5.36098	0.00164728	0.0310059
CAPNS1	0.201465	5.26252	0.00181187	0.0323836
HERC3	0.201444	6.20356	0.000764542	0.0250366
HSDL2	0.201373	6.17451	0.000784002	0.0253293
AIG1	0.20106	4.62593	0.00345855	0.0435682
HDAC9	0.200534	6.7151	0.000498159	0.021964
WDR1	0.200118	5.53601	0.00139488	0.0293887
SCFD1	0.199771	5.80089	0.00109214	0.0270133
MYL12A	0.199479	5.78071	0.00111237	0.0271216
BTAF1	0.199129	5.28304	0.00177607	0.0320964
SND1	0.198458	5.52534	0.00140894	0.0293929
PEAK1	0.197052	7.44871	0.000281416	0.0188099
SUMO2	0.196917	5.00244	0.00234412	0.0360074
MGAT2	0.195989	4.56878	0.00367524	0.0448692
PRKAR1A	0.195957	6.36393	0.000666553	0.0233981
CCDC109B	0.195642	4.6503	0.00337057	0.0430152
GLUD1	0.195618	5.76543	0.00112796	0.0271216
RAP2C	0.195552	5.32692	0.00170221	0.0314212
RASSF5	0.195514	6.57353	0.000559385	0.0226195
SERAC1	0.195484	4.43541	0.00424295	0.0475197
VPS13B	0.195307	5.02585	0.00228957	0.0356917
TMEM38B	0.195096	4.64303	0.00339656	0.0431587
CYP4V2	0.19453	4.48464	0.00402264	0.046585
VPS13A	0.194528	5.46265	0.0014949	0.029772
HK1	0.193697	4.90371	0.00259094	0.0380784
OSGEP	0.193422	4.4683	0.00409429	0.0467036
IKBIP	0.192894	4.44704	0.00418967	0.0471757
PAK2	0.19231	6.74484	0.000486293	0.0218178
ACOT9	0.190772	4.50032	0.0039552	0.0463541
PEX3	0.190748	4.51047	0.00391222	0.0461088
LARP1B	0.190207	5.88168	0.00101526	0.0264872
LRBA	0.190014	6.11541	0.000825359	0.02533
PRPS2	0.189448	5.75623	0.00113748	0.0271216
AGTPBP1	0.187959	4.825	0.00280885	0.0396111
PANK1	0.187778	4.40128	0.0044036	0.0485225
GFI1	0.187425	5.89956	0.000999084	0.026476
STK39	0.187353	4.33769	0.00472151	0.0497415
IKZF1	0.186845	7.20148	0.000339329	0.0201848
INPP5D	0.18675	5.42443	0.00155022	0.0300582
FOXO1	0.185734	4.6518	0.00336524	0.0430152
DLG1	0.185517	6.4696	0.000609845	0.0227149
WDR91	0.18462	5.53541	0.00139567	0.0293887
DIAPH2	0.183564	4.6704	0.00329988	0.0427136
UBR5	0.182065	6.79882	0.000465574	0.0218178
NBN	0.181916	6.88618	0.000434151	0.0218178
COX5A	0.180505	6.03836	0.000883086	0.0255816
TCEB3	0.180442	5.20842	0.00191019	0.0329179
SRI	0.179782	5.8716	0.0010245	0.0264872
PTBP3	0.179633	5.76602	0.00112736	0.0271216
SRP72	0.179557	5.90399	0.000995125	0.0264367
H3F3B	0.178948	6.0999	0.000836623	0.02533
BIRC6	0.178208	5.75811	0.00113553	0.0271216
SRBD1	0.176431	5.23128	0.00186793	0.0326081
ADAM9	0.176294	5.85324	0.0010416	0.0265688
DMXL1	0.175095	5.46483	0.00149181	0.0297591
MTCH2	0.174126	4.60609	0.00353211	0.0438905
SLC25A5	0.172948	4.65545	0.00335231	0.0430152
LIMS1	0.172435	4.63338	0.00343141	0.0433934
LAMTOR5	0.172095	4.71205	0.00315871	0.0418815
DENR	0.171758	5.27385	0.00179199	0.0321855
TXN	0.17153	4.95127	0.00246856	0.0371757
PGD	0.171457	6.77801	0.000473439	0.0218178
ZCCHC11	0.171036	4.87831	0.00265909	0.0386917
FH	0.170346	5.27132	0.00179641	0.0322253
PARN	0.170102	6.58925	0.000552181	0.0225835
TUBA1B	0.169684	5.4708	0.00148339	0.02975
EDEM1	0.169442	6.51972	0.000584886	0.0227149
EML4	0.168388	5.80495	0.00108812	0.0270133
TAOK3	0.167814	4.33827	0.00471849	0.0497415
UBLCP1	0.166346	5.48457	0.00146418	0.0296441
NAAA	0.165175	4.57236	0.00366125	0.044848
APPL1	0.164996	4.89534	0.00261318	0.0382615
TMED3	0.164593	4.38529	0.0044812	0.0488199
SLC12A2	0.16398	4.85735	0.00271687	0.038922
CALM2	0.163478	7.17027	0.000347571	0.0202904
TSPAN33	0.161376	5.01208	0.00232148	0.0358458
GLMN	0.161015	5.34949	0.00166558	0.0311376
RHNO1	0.160671	5.55429	0.00137116	0.0293637
TRAK1	0.159801	5.25964	0.00181695	0.0323896
LYRM1	0.159558	5.22212	0.00188473	0.0327268
ACBD6	0.159044	4.94357	0.00248792	0.0373072
PSMA3	0.158064	4.83855	0.00276993	0.0393652
SNX2	0.154998	5.73338	0.00116151	0.027247
MAPRE2	0.154326	5.34279	0.00167636	0.0311799
FYTTD1	0.153381	6.45813	0.000615723	0.0227149
ARPC3	0.152159	5.81275	0.00108045	0.0270133
RBBP9	0.151995	4.77211	0.00296692	0.0409329
PHF11	0.151195	4.5317	0.003824	0.0457353
GTF2E2	0.151033	4.41069	0.00435865	0.0483714
PPP2R5C	0.150754	5.01589	0.0023126	0.0358221
COPRS	0.149412	4.6703	0.00330025	0.0427136
NARS2	0.147798	4.45376	0.00415926	0.0470141
ADO	0.147292	4.48136	0.00403691	0.0466226
DEGS1	0.147128	4.37243	0.00454476	0.0491474
NR3C1	0.14655	4.54714	0.00376125	0.045299
SEC62	0.146142	5.46682	0.001489	0.0297591
ACTR2	0.145667	6.82099	0.00045736	0.0218178
CYB5R4	0.145537	4.59075	0.00359021	0.0443489
PITPNA	0.145013	5.10256	0.00212064	0.0345535
LAP3	0.144615	5.16801	0.0019876	0.033327
CAPZA2	0.144603	4.48387	0.00402597	0.0465867
WDR41	0.14428	4.82348	0.00281325	0.0396347
ETFA	0.14386	4.36722	0.00457077	0.0491602
COX4I1	0.139362	4.8806	0.00265288	0.0386781
PUS7L	0.139206	4.44883	0.00418156	0.0471206
DYNLL1	0.138598	4.61936	0.00348273	0.043618
NDUFA4	0.137537	4.72147	0.00312772	0.0417841
PPP2R5E	0.135165	4.36773	0.00456826	0.0491602
SKP1	0.133559	4.65434	0.00335623	0.0430152
KIAA0226	0.131902	4.57505	0.00365074	0.0448399
ALDH18A1	0.130854	4.51125	0.00390894	0.0461088
MYL12B	0.130352	4.72392	0.00311972	0.0417841
TIPIN	0.127973	4.58796	0.00360089	0.0444434
CCNC	0.127036	4.50445	0.00393764	0.0462594
CREB1	0.12673	4.74394	0.00305518	0.0416016
PSMA4	0.12647	5.36056	0.00164794	0.0310059
ATP5O	0.126456	4.86699	0.00269012	0.0389111
CAB39	0.124601	4.91941	0.0025498	0.0377772
PDIA6	0.123823	5.01266	0.00232011	0.0358458
MARCH6	0.118779	4.3691	0.00456137	0.0491602
NUCKS1	0.115733	4.64724	0.00338148	0.0430793
NDUFA5	0.115655	4.47396	0.00406932	0.0466817
STK4	0.113208	4.47148	0.00408022	0.0466817
COX7C	0.109445	4.39538	0.00443209	0.0486699
PICALM	0.108552	4.40272	0.00439669	0.0485225
AARS	-0.113845	-4.65772	0.00334429	0.0430152
SRRM2	-0.11875	-4.61838	0.00348634	0.043618
C14orf1	-0.119559	-4.40367	0.00439214	0.0485225
RPS9	-0.119779	-5.56957	0.00135168	0.0292259
CARS	-0.121418	-4.46611	0.00410399	0.046714
RFC5	-0.12255	-4.36753	0.00456926	0.0491602
TMED10	-0.123164	-5.05207	0.00223017	0.0352922
PSPC1	-0.125978	-4.6562	0.00334967	0.0430152
FLAD1	-0.128182	-4.50837	0.00392105	0.0461757
ALKBH5	-0.130254	-4.38568	0.00447933	0.0488199
ZBTB7A	-0.131283	-4.55251	0.0037397	0.0452038
RAD50	-0.131337	-4.38392	0.00448793	0.0488433
SNRPB	-0.132194	-5.49101	0.00145529	0.0296441
MAFG	-0.134268	-4.71679	0.00314308	0.0417871
DOT1L	-0.136319	-4.87558	0.00266654	0.0387615
SLC35E1	-0.13695	-4.48096	0.00403863	0.0466226
DENND1C	-0.138839	-5.12934	0.00206501	0.0339636
MRPS5	-0.139807	-5.09598	0.00213456	0.034602
MRPS7	-0.140612	-5.28388	0.00177463	0.0320964
CDC20	-0.140932	-4.46718	0.00409926	0.0467036
RMI1	-0.142025	-5.18358	0.00195735	0.0332733
TOP3A	-0.143866	-5.33909	0.00168234	0.0312194
MED24	-0.143967	-4.64912	0.0033748	0.0430316
CDC34	-0.145549	-4.60329	0.00354263	0.0439839
HNRNPUL2	-0.145956	-5.41873	0.00155866	0.0301396
LRRC47	-0.146776	-5.00238	0.00234425	0.0360074
SURF2	-0.146883	-4.45898	0.0041358	0.0468938
TTI1	-0.147158	-5.52148	0.00141408	0.0294024
VIMP	-0.147409	-4.78533	0.0029265	0.0406433
APEX2	-0.147562	-5.2912	0.00176207	0.0320014
URM1	-0.148033	-5.15168	0.00201988	0.033409
SUGP1	-0.148082	-4.92547	0.00253412	0.0376212
TBRG4	-0.149511	-5.08837	0.00215078	0.0347217
CDC27	-0.150033	-4.55876	0.00371478	0.0451136
SHISA5	-0.150296	-4.77717	0.00295137	0.0408337
CDC37	-0.15031	-5.87873	0.00101796	0.0264872
RBM10	-0.151918	-4.42701	0.00428183	0.0477513
SMIM13	-0.152377	-5.33591	0.0016875	0.031268
AXIN1	-0.153638	-5.34414	0.00167418	0.0311789
NCDN	-0.153781	-5.01771	0.00230836	0.0358221
SPDL1	-0.154251	-5.72468	0.00117081	0.0273338
SRSF4	-0.154985	-6.14745	0.000802635	0.0253293
SRPRB	-0.156018	-5.45048	0.00151226	0.0298703
MCPH1	-0.156084	-4.72954	0.00310145	0.0417271
MCM3	-0.156601	-5.42968	0.00154248	0.0300582
CCDC66	-0.157289	-5.08619	0.00215547	0.0347217
CHMP4B	-0.15875	-4.99772	0.00235529	0.0360201
MRPS18A	-0.159838	-5.552	0.0013741	0.0293637
YARS2	-0.159898	-5.35893	0.00165052	0.0310145
METTL17	-0.160099	-5.769	0.0011243	0.0271216
GRWD1	-0.160513	-5.82714	0.00106646	0.0269281
CSTF1	-0.160582	-5.2267	0.0018763	0.032658
METTL13	-0.160832	-4.93623	0.00250652	0.0374684
EDC4	-0.161141	-4.72122	0.00312853	0.0417841
NOA1	-0.161889	-5.79965	0.00109338	0.0270133
NARG2	-0.162744	-4.72546	0.0031147	0.0417841
RRP8	-0.164054	-4.46427	0.0041122	0.0467675
DTL	-0.164186	-5.35374	0.00165878	0.0311172
MRPL2	-0.16469	-4.39572	0.00443043	0.0486699
GCC2	-0.165019	-4.6539	0.00335781	0.0430152
DENND4B	-0.1672	-4.51277	0.00390256	0.0461088
EIF2B4	-0.168203	-5.72871	0.00116649	0.0272764
ARV1	-0.168258	-5.37784	0.00162083	0.0309024
C12orf10	-0.168816	-4.80181	0.00287696	0.0401382
NUP62	-0.168836	-7.09951	0.00036712	0.0207486
ARFGAP2	-0.168952	-6.53237	0.000578774	0.0227149
PEA15	-0.169155	-6.03142	0.000888507	0.0255816
SKA3	-0.169366	-4.46121	0.00412585	0.0468535
NFYC	-0.169387	-4.89399	0.00261678	0.0382662
CPNE1	-0.169436	-5.23991	0.00185224	0.0325626
C17orf53	-0.169714	-4.38948	0.00446073	0.0488036
MRPL30	-0.169738	-4.95024	0.00247113	0.0371761
BNIP3	-0.169871	-5.54	0.00138967	0.0293887
ZNF587	-0.17002	-5.30978	0.00173065	0.0316692
POLI	-0.170159	-4.86731	0.00268926	0.0389111
NPRL2	-0.171506	-4.3778	0.00451809	0.0490258
CCAR2	-0.171652	-6.43845	0.000625966	0.0227472
UPF1	-0.173581	-4.49055	0.00399706	0.0463989
SBNO2	-0.175045	-4.5161	0.0038886	0.0460901
MINK1	-0.175666	-5.25496	0.00182524	0.0324272
DGCR8	-0.176116	-5.23046	0.00186943	0.0326081
TAF3	-0.176184	-5.17354	0.00197681	0.0333099
TANK	-0.176829	-4.99592	0.00235957	0.0360201
EML5	-0.176894	-4.93547	0.00250847	0.0374684
TBC1D10B	-0.176929	-5.29189	0.0017609	0.0320014
SLC11A2	-0.176972	-5.51477	0.00142304	0.0294216
UBXN2B	-0.177634	-5.52484	0.00140961	0.0293929
SRSF6	-0.178276	-6.392	0.000650919	0.0231829
REEP4	-0.178401	-5.7856	0.00110743	0.0271216
TAF6	-0.179958	-5.97029	0.000937934	0.0256898
CCNL1	-0.180772	-5.25086	0.00183256	0.0324784
RPL18	-0.180844	-4.47534	0.00406323	0.0466817
SUGP2	-0.18125	-5.35001	0.00166474	0.0311376
PYCR2	-0.181833	-6.38017	0.000657456	0.0233023
TMEM259	-0.182213	-5.00579	0.00233621	0.0359594
COPS7B	-0.182454	-5.39674	0.00159176	0.0306178
PABPC4	-0.182802	-6.98394	0.000401829	0.0215493
SH3BP5-AS1	-0.183289	-4.47755	0.00405354	0.0466476
PPIE	-0.183646	-4.37217	0.00454608	0.0491474
GTF2F1	-0.185175	-6.21864	0.000754659	0.0248995
GGA3	-0.185249	-4.87454	0.00266938	0.0387643
USP19	-0.185653	-6.16665	0.000789366	0.0253293
PRPF31	-0.186266	-5.11966	0.00208493	0.0341761
TRMT2A	-0.186581	-4.37801	0.00451707	0.0490258
STXBP1	-0.187256	-4.4777	0.00405291	0.0466476
RAE1	-0.1878	-6.48773	0.000600679	0.0227149
MRPL18	-0.188081	-6.10643	0.00083186	0.02533
SP2	-0.188507	-5.15418	0.0020149	0.0334021
MON1A	-0.188564	-5.48189	0.00146789	0.0296782
TRAF2	-0.188933	-5.52545	0.00140881	0.0293929
HIC2	-0.189029	-4.94273	0.00249004	0.0373072
ZNF397	-0.189272	-4.56349	0.00369605	0.0450106
CIZ1	-0.189987	-7.50956	0.000268961	0.0188099
CNOT3	-0.190085	-6.78845	0.000469473	0.0218178
GLTSCR2	-0.190436	-7.47263	0.000276442	0.0188099
DTX3	-0.190508	-5.60013	0.00131366	0.0291148
MRPL1	-0.191276	-4.46757	0.00409752	0.0467036
ZBTB48	-0.191338	-4.51315	0.00390094	0.0461088
CES3	-0.191557	-4.65226	0.0033636	0.0430152
NACC1	-0.192067	-4.93859	0.00250052	0.037426
CCND3	-0.193684	-4.65078	0.00336889	0.0430152
NISCH	-0.194101	-5.10185	0.00212212	0.0345535
TMEM189	-0.194511	-4.62191	0.00347332	0.0436041
RIMKLA	-0.195011	-4.4009	0.00440541	0.0485225
DGKZ	-0.195551	-4.86316	0.00270071	0.038922
CBX4	-0.195631	-6.03482	0.000885841	0.0255816
RINL	-0.195701	-4.69997	0.00319894	0.0421856
CHEK1	-0.195823	-6.47841	0.000605369	0.0227149
LINC00493	-0.196045	-5.04628	0.00224313	0.0353045
PANK4	-0.19656	-4.74205	0.00306122	0.0416069
TRIM28	-0.19679	-4.98605	0.00238318	0.0361503
HARS2	-0.196926	-4.40176	0.00440132	0.0485225
CDK11B	-0.197675	-5.47637	0.00147559	0.0297107
ALDH3A2	-0.197827	-6.43047	0.000630174	0.0228329
EIF4B	-0.198197	-4.83476	0.00278075	0.0393662
TIMM44	-0.1982	-5.44568	0.00151918	0.0298703
ZNF787	-0.19861	-4.61878	0.00348489	0.043618
KIAA1731	-0.198635	-4.75017	0.00303542	0.0414869
ZNF767P	-0.19878	-5.60106	0.00131253	0.0291148
FOXI1	-0.199202	-4.36017	0.0046063	0.0492664
SUCO	-0.199297	-4.61992	0.00348068	0.043618
DDX56	-0.199565	-5.7929	0.0011001	0.0270644
PPP1R12C	-0.199625	-4.34875	0.00466445	0.049584
ATXN7L2	-0.199933	-4.56514	0.00368955	0.0450064
KCTD1	-0.200181	-4.87933	0.00265632	0.0386897
PPP2R2D	-0.201116	-5.30969	0.00173079	0.0316692
HDAC5	-0.201483	-4.38504	0.00448244	0.0488199
RNF32	-0.201622	-4.6638	0.00332292	0.0428932
ZNF282	-0.202029	-4.47133	0.00408092	0.0466817
PEX26	-0.202112	-6.30902	0.00069839	0.0240807
MAEA	-0.202448	-6.37403	0.000660878	0.023367
CBX2	-0.202496	-6.45448	0.000617608	0.0227149
MCM2	-0.203064	-8.0334	0.000184387	0.0166608
SPRYD4	-0.203199	-4.51649	0.00388699	0.0460901
MTG2	-0.203405	-6.01221	0.000903708	0.0255816
AGAP6	-0.204351	-4.49477	0.00397894	0.0463947
HSPD1	-0.20495	-4.66817	0.00330767	0.0427718
PELP1	-0.206122	-5.24743	0.0018387	0.0325015
PET112	-0.206532	-7.05263	0.000380767	0.0211926
ZNF574	-0.207114	-6.4643	0.00061255	0.0227149
MYO19	-0.207465	-5.63554	0.00127113	0.0284173
TYW3	-0.207525	-4.64326	0.00339574	0.0431587
RPAIN	-0.208137	-5.47722	0.00147441	0.0297107
HSCB	-0.208243	-5.98982	0.000921805	0.0255816
DHX30	-0.208676	-5.68321	0.00121631	0.027925
GINS3	-0.209082	-6.07728	0.000853374	0.02533
ZNF764	-0.20909	-5.33032	0.00169664	0.0313579
FEN1	-0.209094	-6.804	0.000463639	0.0218178
MRPL45	-0.209662	-5.89083	0.00100695	0.0264872
KDM2B	-0.210353	-5.08063	0.00216743	0.0348264
NDUFB2-AS1	-0.210606	-4.39241	0.00444649	0.0487548
CLUHP3	-0.21076	-4.92832	0.00252677	0.0376004
RNF123	-0.210781	-4.74646	0.00304716	0.0416016
CHAF1A	-0.211477	-5.20198	0.00192229	0.0329877
SREK1IP1	-0.211554	-4.54307	0.00377767	0.0454003
TSNARE1	-0.212209	-5.07015	0.00219022	0.0350004
ZNF878	-0.212232	-4.69479	0.00321637	0.0423773
HAUS5	-0.212718	-4.86171	0.00270475	0.038922
PCLO	-0.214034	-5.05544	0.00222266	0.0352494
JMJD8	-0.214787	-4.35259	0.0046448	0.0494477
MON1B	-0.214926	-4.86433	0.00269748	0.038922
PRR14	-0.215127	-7.15294	0.000352245	0.0202998
BSN	-0.215598	-4.73469	0.00308479	0.0416327
SNRNP70	-0.216253	-6.00603	0.000908665	0.0255816
NEURL4	-0.216326	-6.80023	0.000465045	0.0218178
ZNF532	-0.216612	-6.03477	0.000885886	0.0255816
PSMD5-AS1	-0.216964	-6.58633	0.000553509	0.0225835
TAMM41	-0.217235	-5.59665	0.00131793	0.0291417
MST1	-0.217243	-4.40456	0.00438786	0.0485225
USP3-AS1	-0.217404	-4.35063	0.00465481	0.0495183
CEP72	-0.217625	-4.45641	0.00414734	0.0469519
NUDC	-0.218599	-8.58477	0.000126674	0.0149117
TCHP	-0.219086	-6.07827	0.000852627	0.02533
LDHAL6A	-0.219171	-4.73301	0.00309021	0.0416524
ISL2	-0.219526	-5.29646	0.0017531	0.0319974
ZFYVE20	-0.219908	-4.92739	0.00252916	0.0376004
UTP3	-0.220255	-7.46882	0.000277229	0.0188099
HIRIP3	-0.220367	-6.60552	0.00054483	0.0225835
SNHG12	-0.220466	-4.80654	0.00286292	0.0400262
CLSPN	-0.220502	-6.21772	0.000755252	0.0248995
LIAS	-0.220848	-4.56083	0.00370658	0.0451014
FNTB	-0.221889	-4.90677	0.00258285	0.038036
KLHL21	-0.222067	-5.45139	0.00151096	0.0298703
TRIM56	-0.22207	-4.33724	0.00472386	0.0497415
SLC26A6	-0.22255	-5.29166	0.00176127	0.0320014
MRPS12	-0.222745	-5.43112	0.00154038	0.0300582
HGS	-0.22301	-6.46446	0.000612469	0.0227149
EEF2	-0.223827	-7.056	0.000379768	0.0211926
EPHB4	-0.224116	-4.90579	0.00258546	0.0380361
SMPD4	-0.22417	-7.52498	0.000265906	0.0188099
MIDN	-0.224511	-5.95341	0.000952129	0.0257815
ILF3	-0.224676	-6.61393	0.000541075	0.0225835
PCNT	-0.225025	-5.42164	0.00155435	0.030096
PGM5P2	-0.225292	-4.83015	0.00279398	0.0395153
NOL12	-0.225591	-6.97587	0.00040439	0.0215493
ERI2	-0.225841	-6.06195	0.000864936	0.02533
DHX34	-0.226043	-6.8796	0.000436429	0.0218178
RANGAP1	-0.226666	-6.77728	0.000473717	0.0218178
SKIV2L	-0.226791	-6.93249	0.000418483	0.0215493
GBAP1	-0.226851	-4.52455	0.00385346	0.045934
GOLT1B	-0.227068	-5.26497	0.00180755	0.0323458
CA5BP1	-0.227882	-5.52708	0.00140664	0.0293929
RLN2	-0.227919	-4.84875	0.00274098	0.0390956
LINC00999	-0.227932	-4.85825	0.00271438	0.038922
MED20	-0.228738	-7.81103	0.000215873	0.0176171
METTL21B	-0.22876	-4.51227	0.00390465	0.0461088
RPL13A	-0.228814	-9.92475	5.51602e-05	0.0118569
ZNF90	-0.229193	-5.01715	0.00230968	0.0358221
LOC101929162	-0.229255	-4.75548	0.00301868	0.041374
LARP4B	-0.229283	-5.65573	0.00124758	0.0282694
MCAT	-0.229632	-7.35161	0.000302693	0.0191805
PER1	-0.230798	-5.32254	0.00170942	0.0314272
H2BFXP	-0.23134	-4.54959	0.00375139	0.045236
RNF40	-0.231421	-5.08681	0.00215413	0.0347217
PHKG2	-0.231422	-6.08703	0.000846106	0.02533
FRA10AC1	-0.232156	-4.7102	0.00316482	0.0419246
POLR1D	-0.232727	-5.4742	0.00147862	0.0297309
TACC3	-0.232998	-4.684	0.00325301	0.0426244
FOXK1	-0.233156	-4.52932	0.0038338	0.0457742
CARKD	-0.233969	-5.63516	0.00127158	0.0284173
TRIT1	-0.233987	-5.53412	0.00139736	0.0293887
C9orf114	-0.234044	-6.47058	0.000609342	0.0227149
RFC4	-0.234311	-9.39637	7.56001e-05	0.0130282
LIMK2	-0.234478	-4.69167	0.0032269	0.0424397
PPP2R5B	-0.234565	-4.57311	0.00365831	0.044848
HIST1H4K	-0.234677	-4.90755	0.00258082	0.038036
GOLPH3L	-0.234761	-8.35435	0.000147807	0.0155871
CLUH	-0.234798	-4.40208	0.00439974	0.0485225
IFT81	-0.235232	-4.47018	0.00408596	0.0466903
COL2A1	-0.235586	-4.36416	0.00458616	0.0491811
SCAI	-0.235593	-7.01318	0.000392704	0.0214874
ZNF598	-0.23582	-8.5962	0.00012572	0.0149117
NPRL3	-0.236068	-5.75069	0.00114325	0.0271216
HSPBP1	-0.236401	-7.59554	0.000252425	0.018475
EIF1B-AS1	-0.236669	-5.22309	0.00188294	0.0327268
CELF3	-0.236977	-4.65549	0.00335218	0.0430152
ZNF337	-0.237026	-5.6976	0.0012003	0.0278005
CCDC51	-0.238073	-4.7044	0.0031841	0.0420281
IL15RA	-0.238133	-4.60673	0.00352973	0.0438905
FAM178A	-0.238154	-4.87157	0.00267754	0.0388058
MLH3	-0.238981	-6.10168	0.000835323	0.02533
TRMU	-0.239061	-5.99054	0.000921221	0.0255816
MEN1	-0.239126	-6.22241	0.000752207	0.0248995
SLC5A6	-0.239243	-7.26015	0.000324435	0.0197057
LETM2	-0.23933	-5.37448	0.00162606	0.0309024
RANBP3	-0.239374	-8.0335	0.000184373	0.0166608
SPRN	-0.239414	-5.28896	0.00176589	0.0320312
ADCK4	-0.239629	-4.34678	0.00467454	0.049584
ZC3H4	-0.239656	-5.76056	0.00113299	0.0271216
NOC2L	-0.239804	-6.9486	0.000413184	0.0215493
MRPS10	-0.239884	-7.59972	0.000251652	0.018475
INTS5	-0.240215	-5.98421	0.000926406	0.0255816
ABT1	-0.24051	-8.60051	0.000125362	0.0149117
C19orf48	-0.240951	-6.79389	0.000467424	0.0218178
EARS2	-0.241071	-5.87287	0.00102333	0.0264872
ZNF830	-0.241385	-7.64709	0.000243073	0.0183177
PAIP2B	-0.241524	-5.5787	0.00134019	0.0291818
VARS2	-0.241721	-5.6791	0.00122093	0.027925
LRCH4	-0.242364	-4.62406	0.00346543	0.0436041
KRI1	-0.242845	-4.61694	0.00349166	0.0436473
MLLT1	-0.243206	-4.54953	0.00375164	0.045236
PIAS4	-0.243667	-5.65639	0.00124681	0.0282694
EPN1	-0.244029	-4.41537	0.00433648	0.0481985
BRD4	-0.244245	-6.0083	0.000906841	0.0255816
CNKSR1	-0.24494	-4.9445	0.00248557	0.0373072
ORAOV1	-0.24495	-4.35925	0.00461094	0.0492664
AHSA1	-0.24522	-10.5559	3.85873e-05	0.0118569
LINC00634	-0.24558	-4.59101	0.00358922	0.0443489
CYP20A1	-0.245755	-5.81068	0.00108248	0.0270133
LBX2	-0.245994	-5.20005	0.00192593	0.0330115
CD320	-0.246112	-7.50153	0.000270567	0.0188099
PCDHB6	-0.246456	-4.6831	0.00325611	0.0426244
HYPK	-0.246662	-4.41178	0.00435346	0.0483505
MIER2	-0.246722	-5.29471	0.00175608	0.0320014
LOC642846	-0.246779	-4.43826	0.00422979	0.047445
WIZ	-0.246967	-5.23118	0.00186811	0.0326081
MDM4	-0.247228	-4.39154	0.00445072	0.0487647
TJP3	-0.247588	-5.46918	0.00148567	0.02975
NLK	-0.248081	-6.14708	0.000802897	0.0253293
GATC	-0.248326	-9.21322	8.464e-05	0.013051
MDC1	-0.248428	-5.24328	0.00184617	0.0325288
DDX49	-0.249379	-5.20654	0.00191373	0.0329179
XRCC1	-0.24942	-4.57961	0.00363305	0.0447594
PCDHGA6	-0.249993	-4.73876	0.00307173	0.0416327
CCDC39	-0.250396	-4.4826	0.00403152	0.0466141
LINC01116	-0.251038	-5.3952	0.00159411	0.0306227
CTDP1	-0.251363	-4.85549	0.00272209	0.0389501
KHSRP	-0.251508	-8.23828	0.000159976	0.016262
AKT1S1	-0.252341	-4.63045	0.00344204	0.0434674
ZNF705E	-0.252356	-4.40593	0.00438132	0.0485225
PTOV1-AS1	-0.252713	-6.41334	0.000639317	0.0229934
CPSF1	-0.252862	-5.43479	0.00153499	0.0300391
DROSHA	-0.252909	-7.22509	0.000333242	0.0199918
ZNF692	-0.252938	-4.47248	0.00407585	0.0466817
GNRH2	-0.253187	-4.38862	0.00446493	0.0488108
E2F1	-0.253747	-5.09128	0.00214457	0.0347217
PCNXL2	-0.253962	-4.86022	0.00270888	0.038922
DCTN5	-0.254143	-5.57482	0.00134506	0.0291917
BRCA2	-0.254323	-4.67428	0.00328645	0.0426531
MIIP	-0.254666	-5.21071	0.00190592	0.0329179
YDJC	-0.25481	-6.7719	0.000475778	0.0218178
TAF1A-AS1	-0.255799	-5.46057	0.00149785	0.0297901
UBE2V1	-0.255841	-4.55586	0.00372635	0.0451542
CEP89	-0.255845	-6.47893	0.000605108	0.0227149
FBXL6	-0.255974	-6.00002	0.000913509	0.0255816
NIF3L1	-0.256014	-6.08071	0.000850807	0.02533
SLC4A2	-0.256438	-7.45134	0.000280866	0.0188099
DFFB	-0.256506	-4.79707	0.00289112	0.0402666
LINC00202-1	-0.256583	-4.53051	0.00382889	0.0457529
REEP5	-0.257061	-6.15735	0.000795758	0.0253293
DCAF15	-0.257108	-5.16163	0.00200014	0.0333996
RNFT2	-0.257461	-4.517	0.00388483	0.0460901
MRI1	-0.258411	-5.85297	0.00104184	0.0265688
HNRNPUL1	-0.258464	-5.36133	0.00164672	0.0310059
TMUB1	-0.258531	-7.65089	0.0002424	0.0183177
DHX37	-0.258828	-6.5169	0.000586262	0.0227149
ASB7	-0.258847	-6.52957	0.000580123	0.0227149
GMEB2	-0.259169	-5.02532	0.00229077	0.0356917
SFSWAP	-0.259764	-5.06087	0.00221062	0.0351438
KCNMB3	-0.259898	-5.49668	0.00144752	0.0295933
ACIN1	-0.25999	-6.00701	0.000907878	0.0255816
LOC646903	-0.260605	-5.6996	0.00119809	0.0277935
KIAA0753	-0.261098	-5.36278	0.00164442	0.0310059
ZBTB37	-0.262723	-4.57047	0.00366862	0.0448692
MAPK8IP3	-0.263003	-6.90392	0.000428069	0.0217263
GFM2	-0.263464	-7.42774	0.000285861	0.0188488
WDR73	-0.263589	-8.63802	0.000122299	0.0149117
LONP1	-0.263899	-7.00617	0.00039487	0.0214874
PRKAB2	-0.26423	-4.34713	0.00467275	0.049584
RHOT2	-0.264433	-4.89509	0.00261385	0.0382615
DDX12P	-0.264526	-4.65275	0.00336188	0.0430152
PGS1	-0.264772	-5.67196	0.001229	0.0279783
TMEM11	-0.264963	-6.49361	0.00059774	0.0227149
LRRC49	-0.26507	-4.59918	0.00355816	0.0440646
TTC31	-0.265341	-4.67337	0.00328959	0.0426531
CACNA2D2	-0.266499	-5.15799	0.00200734	0.0333996
FAM186B	-0.266584	-4.5741	0.00365446	0.0448399
C1orf213	-0.267048	-5.87315	0.00102307	0.0264872
MVK	-0.267358	-5.57399	0.00134611	0.0291917
WRAP53	-0.267689	-4.74114	0.00306412	0.0416073
PROSC	-0.267928	-7.79842	0.000217837	0.0176171
DDX51	-0.268079	-6.45822	0.000615676	0.0227149
ARR3	-0.268386	-4.61343	0.00350469	0.0437355
ZNF214	-0.268513	-4.65441	0.00335597	0.0430152
SNORA71A	-0.26874	-4.99581	0.00235984	0.0360201
METTL12	-0.268816	-5.21301	0.00190163	0.0329179
DDX52	-0.269482	-6.18241	0.000778652	0.0253287
MRPS2	-0.269955	-8.27756	0.000155733	0.0159857
HIST1H3I	-0.269984	-5.486	0.0014622	0.0296441
BCS1L	-0.270051	-7.68975	0.000235632	0.0183177
NDUFA7	-0.270375	-5.85857	0.0010366	0.0265688
ADCK3	-0.270672	-6.67622	0.000514173	0.0222957
RASSF1	-0.271041	-4.55093	0.00374601	0.045236
FAM208B	-0.271322	-10.1307	4.89819e-05	0.0118569
STAM	-0.272091	-8.64883	0.000121432	0.0149117
VPS51	-0.273621	-8.78034	0.000111436	0.0147328
ARHGAP27	-0.273728	-5.94939	0.000955543	0.0258067
HSPH1	-0.273784	-6.4379	0.000626256	0.0227472
STXBP4	-0.275066	-5.49103	0.00145527	0.0296441
DEDD2	-0.276061	-4.85188	0.00273218	0.0390182
LAMB1	-0.276318	-4.56981	0.00367121	0.0448692
MEF2D	-0.276736	-7.30637	0.000313231	0.0193508
UPF3B	-0.277215	-7.7795	0.00022082	0.0176671
ARHGEF1	-0.277902	-5.42677	0.00154676	0.0300582
ZNF593	-0.278238	-4.37833	0.00451551	0.0490258
CLASRP	-0.278269	-6.7604	0.000480213	0.0218178
TRMT1	-0.278631	-10.0244	5.20656e-05	0.0118569
TUT1	-0.278934	-9.90217	5.58908e-05	0.0118569
PPID	-0.278999	-6.53493	0.000577546	0.0227149
PAK1	-0.279668	-4.99038	0.0023728	0.0360582
HCFC1	-0.279828	-8.71472	0.0001163	0.0149117
EXOSC4	-0.280343	-6.56647	0.000562658	0.0226436
MSS51	-0.280646	-6.10978	0.00082943	0.02533
SCAF1	-0.281298	-5.68087	0.00121893	0.027925
SETD1A	-0.281497	-6.22586	0.000749977	0.0248995
ANAPC2	-0.282213	-6.73212	0.000491326	0.0218178
CYB5D1	-0.282584	-6.08489	0.000847694	0.02533
MMAB	-0.282695	-6.73724	0.000489292	0.0218178
LOC100289230	-0.282883	-5.1227	0.00207865	0.0341114
GSDMB	-0.283094	-4.81456	0.0028393	0.0399248
DGAT1	-0.28343	-5.31008	0.00173014	0.0316692
EMC6	-0.284214	-5.8599	0.00103535	0.0265688
NCKAP5L	-0.284354	-4.36419	0.00458604	0.0491811
SLC27A2	-0.284815	-4.44956	0.00417824	0.0471195
ANKRD52	-0.285718	-5.96072	0.000945949	0.0256898
C11orf84	-0.285724	-6.97488	0.000404705	0.0215493
SLX4	-0.285765	-5.23948	0.00185303	0.0325626
SAFB2	-0.286122	-5.18681	0.00195116	0.0332733
FAXDC2	-0.286242	-4.47862	0.00404888	0.0466476
NELFA	-0.287064	-7.33592	0.0003063	0.0191805
E2F2	-0.287375	-4.8826	0.00264746	0.0386376
CENPJ	-0.287453	-5.91576	0.000984684	0.0262547
CCDC9	-0.28751	-5.96186	0.000944991	0.0256898
SCAMP4	-0.287622	-4.97948	0.00239906	0.0362783
ZDHHC11	-0.288523	-5.17188	0.00198004	0.0333099
RTN1	-0.288793	-5.88231	0.00101468	0.0264872
TMCC2	-0.289127	-4.71918	0.00313521	0.0417871
CSNK1G2	-0.289785	-5.03124	0.00227721	0.0355751
STIP1	-0.291643	-6.75544	0.000482143	0.0218178
FGD3	-0.29184	-6.09237	0.000842159	0.02533
FAM189B	-0.292355	-7.80234	0.000217224	0.0176171
MSANTD1	-0.292371	-4.34435	0.00468703	0.0496003
RAD52	-0.292448	-6.7534	0.000482936	0.0218178
PRR22	-0.292525	-5.3721	0.00162977	0.0309024
NFKBIB	-0.292567	-6.15797	0.00079533	0.0253293
KAT2A	-0.293269	-5.98933	0.000922209	0.0255816
SNORA8	-0.294028	-5.42435	0.00155034	0.0300582
UVSSA	-0.294165	-7.50124	0.000270627	0.0188099
ENTHD2	-0.29423	-6.29902	0.000704375	0.0240807
RPAP1	-0.294915	-9.15656	8.76855e-05	0.0133702
TMED10P1	-0.294987	-4.67438	0.00328609	0.0426531
MRPL46	-0.295509	-10.4292	4.13911e-05	0.0118569
SBF2-AS1	-0.295708	-7.33456	0.000306615	0.0191805
CHERP	-0.295964	-11.0624	2.93692e-05	0.0118569
CACHD1	-0.296455	-5.42476	0.00154973	0.0300582
LOC100289580	-0.296499	-6.14435	0.000804801	0.02533
PPP1R37	-0.297409	-7.4813	0.000274666	0.0188099
RPUSD4	-0.297501	-4.51088	0.0039105	0.0461088
DFFA	-0.297969	-5.96307	0.000943978	0.0256898
BRICD5	-0.298112	-6.29967	0.000703981	0.0240807
PILRB	-0.298119	-5.03807	0.00226167	0.0354837
LUC7L2	-0.298188	-6.11998	0.000822075	0.02533
MLLT11	-0.299112	-4.63578	0.00342271	0.0433405
DQX1	-0.299156	-4.96186	0.00244219	0.0368164
RAD9A	-0.299917	-10.0829	5.03399e-05	0.0118569
MED26	-0.300394	-7.16558	0.00034883	0.0202904
SLC9A8	-0.300406	-7.88817	0.000204297	0.0172861
ERLIN2	-0.300444	-6.76939	0.00047674	0.0218178
MED18	-0.300466	-7.89374	0.00020349	0.0172861
AARS2	-0.300668	-8.45226	0.000138366	0.0151648
LOC100131691	-0.300752	-5.58871	0.00132773	0.0291818
ZNF232	-0.301641	-5.27595	0.00178835	0.0321595
ECSIT	-0.3018	-6.90093	0.000429089	0.0217263
PLEKHM1P	-0.301819	-6.15091	0.000800227	0.0253293
NFKBIL1	-0.301844	-6.34147	0.000679373	0.0236215
CREBZF	-0.302513	-4.55825	0.00371683	0.0451136
ICAM3	-0.302543	-7.50743	0.000269385	0.0188099
TARBP2	-0.303942	-6.73082	0.000491844	0.0218178
RIC3	-0.304474	-4.47547	0.00406266	0.0466817
LETMD1	-0.304868	-6.40584	0.000643366	0.0230043
TRIM41	-0.30487	-6.61418	0.000540966	0.0225835
BRWD1-IT2	-0.305491	-6.30577	0.000700332	0.0240807
PAN2	-0.306136	-8.65732	0.000120757	0.0149117
SLC4A5	-0.306172	-4.70678	0.00317616	0.0419988
LRRC45	-0.306206	-4.59984	0.00355565	0.0440646
NME2	-0.306412	-4.73499	0.00308383	0.0416327
SLC25A22	-0.306456	-7.77919	0.000220869	0.0176671
ATAT1	-0.307358	-5.243	0.00184666	0.0325288
RAI1	-0.307909	-4.34413	0.00468821	0.0496003
BRCA1	-0.308342	-10.35	4.32642e-05	0.0118569
GNA11	-0.30854	-9.24653	8.29073e-05	0.013051
ZNHIT2	-0.309129	-6.60758	0.000543908	0.0225835
GLIS2	-0.309896	-6.00422	0.000910123	0.0255816
RUSC1-AS1	-0.310645	-4.56352	0.00369594	0.0450106
C9orf117	-0.311131	-5.09693	0.00213254	0.034602
TPM1	-0.311263	-5.4153	0.00156377	0.0301985
LINC01311	-0.311663	-4.74418	0.00305442	0.0416016
ITGB1BP2	-0.312097	-5.78214	0.00111092	0.0271216
PKD1P1	-0.312541	-6.86279	0.000442317	0.0218178
MSTO1	-0.313681	-4.62975	0.00344461	0.0434674
C19orf25	-0.314395	-4.64365	0.00339432	0.0431587
RND1	-0.314485	-4.57643	0.00364538	0.0448399
RBMS2	-0.314498	-8.13082	0.000172281	0.0164827
FBXO44	-0.315071	-4.38595	0.004478	0.0488199
DPY19L2P2	-0.315117	-6.962	0.000408834	0.0215493
NLRC4	-0.315328	-5.33884	0.00168275	0.0312194
ADRM1	-0.315867	-5.41024	0.00157134	0.0303047
SLC7A5P1	-0.316325	-5.77114	0.00112211	0.0271216
CACNB2	-0.316598	-5.66728	0.00123433	0.028056
ZNF628	-0.317322	-6.45676	0.00061643	0.0227149
KRBA1	-0.317369	-7.18205	0.000344434	0.0202483
DDX54	-0.317426	-4.82871	0.00279814	0.0395359
SNHG7	-0.317881	-5.46454	0.00149222	0.0297591
LZTR1	-0.318105	-5.54836	0.00137881	0.0293887
SNORA81	-0.318177	-6.14952	0.000801195	0.0253293
KIAA1407	-0.318417	-4.43665	0.00423722	0.0474918
ZGPAT	-0.318965	-4.55944	0.00371211	0.0451136
MTHFS	-0.319557	-7.01071	0.000393467	0.0214874
E4F1	-0.320462	-6.95811	0.000410093	0.0215493
TMBIM1	-0.321198	-5.45765	0.001502	0.0297947
MKS1	-0.322054	-9.41403	7.4789e-05	0.0130282
CCDC88B	-0.32214	-5.50817	0.00143191	0.0295033
IGHMBP2	-0.322359	-8.46239	0.00013743	0.0151648
LOC728554	-0.322494	-4.6151	0.00349851	0.0436956
ENKD1	-0.32377	-4.64196	0.00340039	0.0431643
FBXL19	-0.324929	-5.63035	0.00127726	0.0285009
CDK11A	-0.325608	-5.4444	0.00152104	0.0298703
RTEL1	-0.325903	-5.71204	0.00118446	0.0275647
SIRT6	-0.326381	-7.64177	0.00024402	0.0183177
FCHO1	-0.326547	-5.92152	0.000979627	0.0261756
ZNF385A	-0.327384	-5.32151	0.00171113	0.0314272
SH2B1	-0.327885	-6.90636	0.000427239	0.0217263
ASB14	-0.328089	-4.68105	0.00326314	0.0426244
PHRF1	-0.328361	-8.2735	0.000156166	0.0159857
MUM1	-0.328532	-7.911	0.000201008	0.0172861
MSTO2P	-0.328618	-5.4427	0.00152349	0.0298703
HSPA4L	-0.328776	-9.06558	9.28437e-05	0.0135905
TFAP2E	-0.329302	-5.95256	0.000952848	0.0257815
SGTA	-0.329753	-10.4881	4.00585e-05	0.0118569
RPL36A	-0.333295	-5.17545	0.00197309	0.0333099
CBX3P2	-0.333627	-6.59643	0.000548923	0.0225835
SYNGAP1	-0.334154	-4.44213	0.00421206	0.0472823
WDR83	-0.334714	-5.04457	0.00224698	0.0353045
DGCR11	-0.334725	-5.37307	0.00162826	0.0309024
GDPD1	-0.334885	-4.72135	0.00312811	0.0417841
ZNF646	-0.33542	-6.12853	0.000815971	0.02533
SLC22A17	-0.335444	-6.85973	0.000443401	0.0218178
MZF1	-0.33581	-6.48599	0.00060155	0.0227149
AGAP4	-0.33593	-4.68072	0.00326424	0.0426244
DNAH11	-0.336129	-5.53164	0.00140063	0.0293929
LOC729218	-0.336713	-5.75926	0.00113434	0.0271216
LINC01176	-0.336779	-5.9846	0.000926087	0.0255816
SNORA41	-0.337168	-7.30052	0.000314625	0.0193508
KLHL17	-0.337349	-6.94912	0.000413013	0.0215493
PAX6	-0.337493	-6.92744	0.00042016	0.0215493
PABPN1	-0.337714	-6.67851	0.000513213	0.0222957
DSCR9	-0.337774	-5.78388	0.00110917	0.0271216
EPN2	-0.337914	-4.7688	0.00297714	0.0410095
DNM1P41	-0.33817	-5.07109	0.00218816	0.0350004
SNHG3	-0.338416	-5.76226	0.00113124	0.0271216
PRRG2	-0.338416	-5.45755	0.00150215	0.0297947
CFDP1	-0.338536	-6.05704	0.000868675	0.02533
ZYX	-0.338697	-7.41726	0.000288113	0.0189121
TICAM1	-0.338808	-9.26304	8.2063e-05	0.013051
SNORD58A	-0.339305	-5.27609	0.0017881	0.0321595
ZNF444	-0.340091	-9.92333	5.52057e-05	0.0118569
ANKRD13D	-0.340115	-8.35545	0.000147697	0.0155871
APBA3	-0.340719	-6.1623	0.000792347	0.0253293
NPHP4	-0.340844	-5.87726	0.0010193	0.0264872
DND1	-0.341228	-8.69218	0.000118027	0.0149117
BCL2L12	-0.342268	-11.2317	2.68759e-05	0.0118569
UNKL	-0.342497	-6.08201	0.000849837	0.02533
PRKXP1	-0.34282	-6.4406	0.000624837	0.0227472
DBT	-0.342961	-6.93572	0.000417414	0.0215493
RNF8	-0.343602	-5.52644	0.00140749	0.0293929
LOC101928794	-0.343695	-4.6735	0.00328915	0.0426531
FOXD2	-0.343714	-5.44212	0.00152433	0.0298703
C2orf15	-0.345109	-6.77188	0.000475786	0.0218178
LOC101928812	-0.345922	-4.50752	0.00392466	0.046181
FCF1	-0.346068	-4.9896	0.00237465	0.0360582
CCDC142	-0.346093	-6.81612	0.00045915	0.0218178
SNORD79	-0.346201	-6.58773	0.000552872	0.0225835
RYR2	-0.346263	-5.84842	0.00104613	0.0266319
AGTRAP	-0.347847	-5.85449	0.00104042	0.0265688
KIF9	-0.347981	-6.02868	0.000890658	0.0255816
ASAP2	-0.348139	-8.4253	0.000140894	0.0151648
INPP5E	-0.348583	-5.58051	0.00133793	0.0291818
LOC100506787	-0.348867	-5.80602	0.00108707	0.0270133
LOC100129931	-0.349032	-6.05817	0.000867813	0.02533
MRGPRX4	-0.349566	-4.70895	0.00316897	0.0419416
CCDC107	-0.350025	-6.51425	0.000587553	0.0227149
SLC15A2	-0.350358	-4.34743	0.00467119	0.049584
C9orf64	-0.350752	-6.25447	0.000731751	0.0247376
RBM48	-0.350983	-5.58513	0.00133217	0.0291818
LINC00265	-0.351079	-4.50266	0.00394524	0.0462744
TMEM234	-0.351807	-4.85714	0.00271747	0.038922
DNAJC27-AS1	-0.353041	-4.45268	0.00416413	0.0470328
MAP3K7CL	-0.353174	-6.13093	0.000814266	0.02533
RAVER1	-0.353431	-9.34612	7.79646e-05	0.0130282
SNAPC4	-0.353464	-11.5879	2.23887e-05	0.0118569
CDPF1	-0.353811	-5.5414	0.00138784	0.0293887
WDR90	-0.354328	-9.35479	7.75506e-05	0.0130282
KDM3A	-0.354418	-4.67895	0.00327035	0.0426531
LOC146880	-0.35515	-4.42672	0.0042832	0.0477513
DENND2A	-0.355498	-5.73528	0.00115949	0.0272433
SNORD77	-0.35554	-5.74679	0.00114734	0.0271321
SPR	-0.356048	-12.0388	1.7897e-05	0.0118569
BAIAP2L2	-0.356242	-4.68522	0.00324884	0.0426244
AGER	-0.357987	-6.60279	0.000546054	0.0225835
XAB2	-0.358104	-7.26189	0.000324007	0.0197057
BANP	-0.358507	-4.34291	0.00469448	0.0496157
ACVR2A	-0.358564	-5.13418	0.00205514	0.0338393
CDKN2B-AS1	-0.358684	-4.40218	0.00439927	0.0485225
RIBC2	-0.358909	-4.86068	0.0027076	0.038922
RLTPR	-0.359347	-11.4563	2.39369e-05	0.0118569
GAS8	-0.359833	-5.1044	0.00211676	0.0345535
PP2D1	-0.36033	-4.80497	0.00286758	0.0400531
SNORD10	-0.360779	-5.93712	0.000966066	0.025995
PARP10	-0.362163	-5.88151	0.00101541	0.0264872
DDA1	-0.362239	-10.725	3.51797e-05	0.0118569
RPL17	-0.363764	-9.09355	9.12211e-05	0.0134878
CLIC4	-0.363974	-6.59944	0.000547564	0.0225835
ZFAND2A	-0.364194	-5.08586	0.00215617	0.0347217
LZTS2	-0.364448	-4.50451	0.00393739	0.0462594
ATP11A	-0.365854	-8.05233	0.000181959	0.0166608
TMED6	-0.366029	-5.8019	0.00109114	0.0270133
UBALD1	-0.366065	-5.06366	0.00220446	0.0351438
FOXR1	-0.366184	-4.86133	0.0027058	0.038922
ZNF668	-0.366966	-6.52044	0.000584538	0.0227149
THEM5	-0.368724	-7.43321	0.000284695	0.0188488
GTSE1-AS1	-0.369889	-6.35205	0.000673298	0.0235165
ST7-OT4	-0.369938	-5.92117	0.000979932	0.0261756
SPATA3-AS1	-0.370383	-7.85474	0.000209224	0.0173765
DOHH	-0.371004	-10.7741	3.42566e-05	0.0118569
TMEM79	-0.371261	-5.89007	0.00100763	0.0264872
GPC5	-0.371342	-6.27462	0.000719222	0.0244269
MUTYH	-0.373545	-5.13617	0.00205109	0.0338107
CDCA4	-0.373879	-5.85906	0.00103614	0.0265688
ZSWIM1	-0.3749	-10.792	3.39271e-05	0.0118569
GNN	-0.375605	-4.60173	0.00354851	0.0440195
TRMT61A	-0.375731	-10.8071	3.36509e-05	0.0118569
DNAJA4	-0.376158	-5.0342	0.00227047	0.0355751
SNORA16A	-0.376441	-5.11796	0.00208845	0.0341954
TEX21P	-0.377126	-7.45546	0.000280002	0.0188099
MRM1	-0.377576	-4.98397	0.0023882	0.0361888
PRSS53	-0.377615	-8.57688	0.000127337	0.0149117
SNORA53	-0.37997	-6.36702	0.000664814	0.0233931
PEX5L	-0.380641	-6.53181	0.000579046	0.0227149
TNK1	-0.38213	-4.49137	0.00399354	0.0463947
ATP1B2	-0.382197	-6.12559	0.000818061	0.02533
MANBAL	-0.38243	-9.42898	7.41103e-05	0.0130282
TELO2	-0.383277	-4.62206	0.00347277	0.0436041
OSCP1	-0.383402	-6.21081	0.000759768	0.0249361
NBPF12	-0.384037	-6.86566	0.000441306	0.0218178
DVL1	-0.384982	-5.69075	0.00120789	0.0278882
ZNF286B	-0.38522	-6.63599	0.000531368	0.0224803
MAPK8IP1	-0.385417	-5.35283	0.00166024	0.0311172
MTMR7	-0.385455	-5.87706	0.00101948	0.0264872
MYH3	-0.386056	-8.04034	0.000183493	0.0166608
IDI2	-0.386233	-8.88572	0.000104106	0.0145933
SNORA18	-0.387103	-8.16735	0.00016798	0.0164827
CALR3	-0.389314	-4.44318	0.00420728	0.0472823
ATP2A2	-0.389747	-4.96735	0.00242866	0.036688
HERC2P9	-0.391057	-4.6074	0.00352721	0.0438905
CHRNA10	-0.392981	-7.94478	0.000196255	0.0172861
RPUSD1	-0.393027	-9.25741	8.23497e-05	0.013051
ADAT3	-0.393121	-7.7006	0.000233784	0.0183177
DCN	-0.395253	-4.36932	0.00456028	0.0491602
CACTIN	-0.395517	-7.01496	0.000392157	0.0214874
PARD6G	-0.395946	-5.52275	0.00141238	0.0294024
TEX12	-0.396272	-4.84626	0.00274802	0.0391299
LINC01061	-0.396421	-5.7891	0.0011039	0.0271124
SLC16A1-AS1	-0.397273	-8.32868	0.000150404	0.0157258
OXLD1	-0.39915	-4.83653	0.00277567	0.0393662
LRRC14	-0.399342	-6.93772	0.000416753	0.0215493
FAM13A	-0.399733	-5.38839	0.00160452	0.0307509
ROM1	-0.400684	-8.51983	0.000132255	0.0151648
XRCC3	-0.401749	-5.72287	0.00117275	0.0273354
GEMIN8P4	-0.402334	-6.44644	0.000621785	0.0227472
PICK1	-0.402348	-9.39204	7.58004e-05	0.0130282
HSPB1	-0.403375	-5.48553	0.00146286	0.0296441
HSP90AA1	-0.404	-6.47294	0.000608142	0.0227149
LRRC56	-0.404424	-8.85036	0.000106502	0.0145933
C19orf55	-0.404718	-9.24974	8.27424e-05	0.013051
NAP1L5	-0.405073	-6.10437	0.000833361	0.02533
ZNF358	-0.406479	-5.64975	0.00125449	0.0283822
SNORD104	-0.406669	-4.965	0.00243444	0.0367374
SMG1P7	-0.408798	-6.77333	0.00047523	0.0218178
HIST1H2AE	-0.409785	-7.46525	0.000277966	0.0188099
FNDC1	-0.410024	-4.51724	0.00388382	0.0460901
RFPL4A	-0.411374	-6.17366	0.000784575	0.0253293
NDOR1	-0.412749	-4.99212	0.00236863	0.0360416
ZNF354B	-0.413285	-6.41705	0.000637324	0.0229934
LINC01000	-0.417229	-6.51098	0.000589152	0.0227149
ELL	-0.417501	-7.05419	0.000380303	0.0211926
CAPN15	-0.417633	-5.33199	0.0016939	0.0313468
LPIN3	-0.418048	-4.74203	0.00306126	0.0416069
FUOM	-0.418566	-4.39936	0.00441287	0.0485316
CRIPAK	-0.419034	-8.1419	0.000170963	0.0164827
CDIPT	-0.419554	-10.1889	4.73834e-05	0.0118569
TFAP2A	-0.419634	-6.29242	0.000708354	0.0241137
SLC29A2	-0.419955	-9.01607	9.5797e-05	0.0138839
C5orf66	-0.420074	-6.24298	0.00073901	0.0248681
SNORA69	-0.420542	-4.53761	0.00379984	0.0455545
CD70	-0.421749	-6.11798	0.000823516	0.02533
TOP3B	-0.421948	-7.04062	0.000384358	0.0213115
TAF1C	-0.42992	-5.15843	0.00200647	0.0333996
HSPA1L	-0.431678	-4.49751	0.00396718	0.0463947
PRKRIP1	-0.432591	-6.38118	0.000656895	0.0233023
TSNAXIP1	-0.4336	-4.77879	0.0029464	0.0408135
C19orf44	-0.433601	-8.47849	0.000135956	0.0151648
GRTP1	-0.437397	-4.57893	0.00363567	0.0447594
NLGN4X	-0.438753	-4.71512	0.00314855	0.0417871
LHX1	-0.438966	-5.38177	0.00161473	0.030857
FBXO8	-0.440234	-5.92813	0.000973854	0.0261086
UCKL1-AS1	-0.440919	-4.68331	0.00325539	0.0426244
CTU1	-0.441155	-4.65105	0.00336792	0.0430152
DPY19L2P1	-0.441378	-9.56234	6.83593e-05	0.0126664
C19orf54	-0.44221	-10.2539	4.56675e-05	0.0118569
TTC21A	-0.442445	-7.64814	0.000242887	0.0183177
OVOL3	-0.442988	-6.67467	0.000514822	0.0222957
EIF4EBP3	-0.443315	-7.89087	0.000203905	0.0172861
POMK	-0.444271	-4.42309	0.00430016	0.047904
RHBDD3	-0.444796	-7.44193	0.000282846	0.0188196
RBM38	-0.446517	-4.39395	0.00443899	0.0487092
REXO1	-0.44754	-6.08869	0.000844878	0.02533
FASN	-0.447798	-5.83491	0.00105898	0.0269121
ZC3H18	-0.451767	-12.334	1.55215e-05	0.0118569
ESPNP	-0.452495	-5.89829	0.00100022	0.026476
PROZ	-0.453285	-8.42875	0.000140568	0.0151648
SSSCA1-AS1	-0.454348	-4.72015	0.00313203	0.0417871
TIGD1	-0.455566	-10.7459	3.47835e-05	0.0118569
COL14A1	-0.457708	-5.58151	0.00133668	0.0291818
LOC102724467	-0.458529	-8.74897	0.000113732	0.0147328
YTHDF3-AS1	-0.461223	-4.35372	0.00463905	0.0494477
LSR	-0.461279	-8.59723	0.000125634	0.0149117
ZNF414	-0.462841	-7.24948	0.000327088	0.0197256
DUSP19	-0.463755	-7.87568	0.000206122	0.0173181
MRFAP1	-0.46506	-10.2407	4.60101e-05	0.0118569
CDT1	-0.46731	-14.6242	5.66827e-06	0.0118569
SNORA64	-0.469105	-4.62689	0.00345505	0.0435616
SERPINF1	-0.472775	-5.9968	0.000916124	0.0255816
CROCCP2	-0.473742	-6.24727	0.000736293	0.0248338
LOC101927051	-0.474458	-5.19346	0.00193844	0.0331483
SF3A2	-0.475152	-8.83953	0.000107249	0.0145933
TXLNB	-0.476867	-4.88407	0.00264346	0.0386177
LOC100507424	-0.477502	-5.67537	0.00122513	0.027971
ZNF785	-0.477554	-7.30469	0.000313632	0.0193508
ATAD3B	-0.478976	-7.13561	0.000356992	0.0204127
KIF13A	-0.48106	-6.54818	0.000571236	0.0227149
UBFD1	-0.482263	-6.83826	0.000451074	0.0218178
MOK	-0.484286	-8.13732	0.000171506	0.0164827
SREBF1	-0.486879	-9.73148	6.17913e-05	0.0121993
FAM50B	-0.487098	-6.83533	0.000452134	0.0218178
RPP25	-0.490686	-7.16379	0.000349309	0.0202904
CCDC106	-0.491207	-5.9108	0.000989068	0.0263236
LOC100132057	-0.491277	-4.73435	0.00308591	0.0416327
PHOSPHO1	-0.491643	-5.81794	0.00107538	0.0270133
DPH3P1	-0.492047	-9.97285	5.364e-05	0.0118569
FAM169A	-0.494782	-7.52962	0.000264994	0.0188099
JAKMIP2	-0.498091	-6.11925	0.000822598	0.02533
SSUH2	-0.499009	-4.85417	0.00272576	0.0389645
SERINC4	-0.501495	-8.88157	0.000104385	0.0145933
BCAR1	-0.504672	-10.8381	3.3094e-05	0.0118569
GNG13	-0.507445	-4.61081	0.00351446	0.04382
PSMC3IP	-0.50789	-8.46368	0.000137311	0.0151648
PAK4	-0.508139	-14.9975	4.87937e-06	0.0118569
TOB1-AS1	-0.511214	-6.56558	0.000563073	0.0226436
KANK3	-0.51226	-6.06627	0.000861659	0.02533
AVIL	-0.518453	-6.53348	0.00057824	0.0227149
SNORD110	-0.519831	-5.50403	0.00143751	0.0295033
ACTRT3	-0.521027	-6.46318	0.000613124	0.0227149
PIDD1	-0.523266	-4.40675	0.00437742	0.0485225
HOXC6	-0.526606	-5.57008	0.00135104	0.0292259
LHB	-0.527202	-8.06805	0.000179972	0.0166608
CCDC121	-0.528131	-11.0636	2.93507e-05	0.0118569
TONSL	-0.52814	-5.15751	0.00200829	0.0333996
FAM221A	-0.529945	-6.01337	0.000902781	0.0255816
SPHK2	-0.531593	-8.00799	0.000187703	0.0167537
LOC100133331	-0.538492	-9.7138	6.24424e-05	0.0121993
ILF3-AS1	-0.541494	-8.45057	0.000138523	0.0151648
LOC101927267	-0.544628	-5.23108	0.00186828	0.0326081
SYT11	-0.544924	-6.15342	0.000798485	0.0253293
ELOVL3	-0.548229	-5.73097	0.00116407	0.0272634
TMEM45A	-0.553447	-5.00627	0.0023351	0.0359594
DNASE1	-0.558446	-6.29675	0.000705739	0.0240807
DGAT2	-0.559136	-5.97626	0.000932972	0.0256226
RECQL4	-0.563436	-5.20298	0.00192041	0.0329877
KLK14	-0.571127	-5.5155	0.00142205	0.0294216
KCNIP4	-0.571525	-9.71212	6.25049e-05	0.0121993
RAB34	-0.575363	-5.3755	0.00162447	0.0309024
EPB41L4A	-0.576122	-12.8564	1.21556e-05	0.0118569
CCDC94	-0.580617	-10.5734	3.82161e-05	0.0118569
LOC100506674	-0.587233	-5.6813	0.00121846	0.027925
CCDC181	-0.587264	-8.85024	0.00010651	0.0145933
LOC100288123	-0.590839	-5.47706	0.00147462	0.0297107
OSGEPL1-AS1	-0.609415	-5.21548	0.00189702	0.0329011
CCDC120	-0.612429	-4.76669	0.00298368	0.0410095
MID1IP1	-0.630448	-5.16303	0.00199739	0.0333996
RNF126	-0.639569	-5.02479	0.00229199	0.0356917
STAP2	-0.643793	-4.49168	0.00399219	0.0463947
HOXC5	-0.655928	-5.18728	0.00195025	0.0332733
LINC00251	-0.664254	-5.05953	0.00221359	0.0351438
SMIM10	-0.68081	-6.93717	0.000416935	0.0215493
MCC	-0.686991	-5.07064	0.00218915	0.0350004
SIX2	-0.696785	-4.80857	0.00285691	0.0400253
FAM127B	-0.710918	-4.83612	0.00277684	0.0393662
LINC00263	-0.725342	-6.16193	0.000792605	0.0253293
SNORA76C	-0.731072	-4.47399	0.00406916	0.0466817
LOC100128885	-0.767608	-6.09407	0.000840906	0.02533
TRIP6	-0.789923	-8.19569	0.000164727	0.0164827
ROCK2	-0.816691	-9.56269	6.83448e-05	0.0126664
CTNND2	-1.02663	-4.35362	0.00463952	0.0494477
SOX5	-1.17334	-4.4593	0.00413436	0.0468938
HSPA1A	-1.33593	-11.9749	1.84653e-05	0.0118569
