# Supplementary material for: Selective dysregulation of ROCK2 activity promotes aberrant transcriptional networks in ABC diffuse large B-cell lymphoma
Source: Sci Rep. 2020 Aug 4;10:13094. doi: 10.1038/s41598-020-69884-1 (PMC7403583; doi:10.1038/s41598-020-69884-1)
Supplement: Supplementary file 3 — Supplementary Table S2. [file 41598_2020_69884_MOESM3_ESM.xlsx]

## Sheet: Sheet1
Supplementary Table 2. Upstream Regulator EnrichR Analysis of Differentially Expressed Genes between U2932 ROCK2 KD vs. Scrambled shRNA cells.
Term	Overlap	P-value	Adj. P-value	Z-Score	Combined Score	Genes
RELA_GM19193_hg19	233/2000	4.46123e-16	3.64037e-13	-1.68553	59.5767	PANK4;MDC1;ARL6IP1;CXORF21;WDR83;RRP8;CYB5D1;SCAMP4;CAPNS1;FTH1;CHEK1;LONP1;CCNL1;CCDC94;EARS2;SRRM2;IL15RA;PRKAB2;TYW3;ZFYVE20;MAPK8IP3;RUNX1;HCFC1;SLC5A6;SNHG12;PPA2;CDC37;PSME1;LAP3;LETMD1;PRR14;PRKRIP1;MRPL18;GNN;HSPA4L;COPS7B;TRMT2A;TXN;MYL12A;CD79A;APOM;SYNGR2;ERI2;INPP5D;PIP5K1B;HIST1H3I;STAT5A;PLK3;RABGAP1L;TIPARP;SIAH2;LRBA;C20ORF24;LNPEP;MTHFS;STAM;MRPL30;CCDC88B;PARP10;REL;ADCK4;RLTPR;…
RELA_GM18505_hg19	215/2000	2.46673e-11	6.7095e-09	-1.72713	42.186	MDC1;CXORF21;DCAF6;SCAMP4;SYNGAP1;CAPNS1;C19ORF54;LONP1;CCNL1;SEC62;CCDC94;EARS2;SRRM2;SNORD58A;TYW3;RUNX1;SLC5A6;NIF3L1;RNF126;GRWD1;SNORD104;TMEM79;LAP3;ZNF397;MRPL18;SP140;GNN;TXN;LIAS;MYL12A;MYL12B;CD79A;SCFD1;SYNGR2;APOM;DHX34;ERI2;INPP5D;ST8SIA4;PIP5K1B;HIST1H3I;LYN;STAT5A;HLA-DRB5;RABGAP1L;HIST1H4K;TIPARP;SLC35E1;EDEM1;C20ORF24;LNPEP;HARS2;PARP15;SNHG3;MRPL30;REL;ADCK4;CALM2;C19ORF48;SUGP1…
RELA_GM12891_hg19	216/2000	1.41354e-11	5.76725e-09	-1.68788	42.1672	MDC1;CXORF21;TONSL;ICAM3;CCNC;IKZF2;RRP8;SCAMP4;CAPNS1;FTH1;EPSTI1;CCNL1;CCDC94;ABT1;IL15RA;TYW3;JMJD8;SNHG12;PPA2;CDC37;PSME1;PRR14;ZNF397;CDCA4;MRPL18;GNN;HSPA4L;LIAS;MYL12A;CD79A;CYB5R4;SYNGR2;ERI2;PIP5K1B;BANP;STAT5A;PLK3;RABGAP1L;HIST1H4K;H3F3B;SLC35E1;EDEM1;LNPEP;C20ORF24;HARS2;MRPL30;CCDC88B;MLLT11;FASN;INTS5;REL;ADCK4;CALM2;FBXL6;FERMT3;FEN1;CCDC121;CLIC4;MRPS12;ADO;KRI1;MED18;LFNG;SMPD2;…
RELA_GM10847_hg19	212/2000	1.26461e-10	2.57981e-08	-1.69549	38.6421	PANK4;ICAM3;UBE2L6;WDR83;RRP8;DCAF6;SCAMP4;ALKBH5;CAPNS1;RAVER1;WDR91;CPNE1;LONP1;EPSTI1;SEC62;CCNL1;CCDC94;EARS2;ABT1;SRRM2;TIPIN;PRKAB2;SND1;RUNX1;HCFC1;NIF3L1;SNHG12;LAP3;ZNF830;PRR14;ZNF397;AARS2;CDCA4;GNN;SKA3;LIAS;ATP5O;LY9;CD79A;SCFD1;APOM;CSTF1;HIST1H3I;RBM10;BANP;LYN;PLK3;RABGAP1L;TIPARP;SLC35E1;SIAH2;EDEM1;LRBA;HARS2;SNHG3;CCDC88B;MRPL30;FASN;INTS5;REL;ADCK4;CALM2;MON1B;C19ORF48;SUGP1;R…
RELA_GM18526_hg19	103/838	9.33251e-09	1.0879e-06	-1.80467	33.3678	MDC1;CD83;ARL6IP1;CXORF21;IKZF2;CYB5D1;DOCK10;ALCAM;HIST1H2AE;MAP3K8;NBN;CCNL1;CCDC94;RPS9;TYW3;ZBTB37;ARID5B;TICAM1;HCFC1;ILF3;SNHG12;SNORD104;SLC9A8;SEMA7A;NPRL2;GNN;TXN;OSGEP;ZFP36L1;CD79A;HSPH1;APOM;SYNGR2;ST8SIA4;ZNF668;HIST1H3I;TSNAXIP1;STAT5A;EIF2B4;TIPARP;C20ORF24;LNPEP;EEF2;PARP15;SNHG3;MRPL30;PAN2;SNORD27;REL;MDM4;NFKBIE;CALM2;MON1B;NFKBIB;WRAP53;RPAIN;CIITA;WDR1;ZC3H4;MRPS12;PTEN;TNFAI…
MYC_K562_hg19	578/6800	7.17236e-10	1.17053e-07	-1.49151	31.4046	MDC1;PI4K2B;WDR83;ADARB1;NOC2L;RRP8;GLS;SCAMP4;ALCAM;SYNGAP1;C19ORF54;STMN1;HOMER3;C19ORF55;EARS2;PLEKHM1P;PRKAB2;MECR;SERPINF1;TYW3;ZFYVE20;SND1;HCFC1;SLC5A6;EML4;RNF123;ISL2;RNF126;TMEM79;PSME1;LETMD1;ZNF397;CDCA4;GNN;MFI2;PRKRIP1;MRPL18;NPRL2;NPRL3;ENDOD1;SKA3;RHOT2;CYB5R4;PRDX4;HSPH1;NCKAP1L;PLK3;H3F3B;TIPARP;LRBA;EXOC6B;UPF3B;LNPEP;MTHFS;ERLIN2;MCAT;MLLT11;FASN;TRIP6;SNORA41;C19ORF48;FERMT3;…
RELA_GM12892_hg19	143/1302	2.18055e-08	2.03044e-06	-1.71381	30.2335	CD83;ARL6IP1;PANK1;CXORF21;LOC100289230;CCNC;GALNT10;DOCK10;ALCAM;CAPNS1;RNF19A;MAP3K8;BRWD1-IT2;NBN;ATXN7L2;CCNL1;PPP1R16B;SNORD58A;PRKAB2;APLP2;TYW3;ZBTB37;TICAM1;SND1;HCFC1;SLC5A6;ILF3;RNF126;SNHG12;HNRNPUL2;SLC9A8;RAB34;LAP3;PPID;CSNK1G2;SEMA7A;MRPL18;GNN;CREM;TXN;LIAS;MYL12A;ZFP36L1;CD79A;APOM;SYNGR2;SNORD110;ZMAT3;TCTEX1D4;CLSPN;TSNAXIP1;EIF2B4;ACBD6;DENND4B;TIPARP;C20ORF24;SNHG7;EEF2;MANBA…
EP300_GM12878_hg19	418/4724	6.80528e-09	9.25518e-07	-1.58651	29.8352	PI4K2B;DQX1;SLC4A2;RRP8;GLS;LOC642846;ALKBH5;CAPNS1;RAVER1;WDR90;STMN1;CYP1B1;EARS2;PLEKHM1P;PRKAB2;MECR;TSTD1;ZNF282;TYW3;ZFYVE20;HCFC1;RNF126;IFT81;TMEM79;ZNF397;NPRL2;MFI2;PRKRIP1;WDR63;ENDOD1;COPS7B;SKA3;LY9;RHOT2;CYB5R4;NCKAP1L;PLK3;HLA-DRB5;GTF2IRD2;EDEM1;EXOC6B;LNPEP;ERLIN2;MRPL30;MLLT11;FASN;TRIP6;GPR18;FERMT3;DDX12P;WDR41;ADO;ECSIT;KRI1;HSPB11;MED18;DDA1;LETM2;TMEM189;ZNF280C;LRRC47;DFFB…
ATF3_A549_hg19	201/1991	2.23945e-08	2.03044e-06	-1.67297	29.4684	MDC1;ARL6IP1;FCF1;CCNC;GCC2;RRP8;DCAF6;CYB5D1;ALKBH5;ALCAM;TRIM28;CAPNS1;CPNE1;LONP1;DENR;CCDC94;EARS2;ABT1;PRKAB2;ZNF282;WDR73;JMJD8;MAPK8IP3;RNF123;NIF3L1;PRKAR1A;GRWD1;TMEM79;ZNF830;LETMD1;PPP1R37;AARS2;STXBP4;GNN;NPRL3;COPS7B;OSGEP;ZNHIT2;RHOT2;APOM;ERI2;CSTF1;NARG2;H3F3B;SIAH2;SETD1A;LNPEP;C20ORF24;SNHG7;ERLIN2;STAM;HARS2;MRPL30;FASN;INTS5;CALM2;SUGP2;CEP89;C19ORF48;RPAIN;CCDC121;GFM2;ZFAND2…
IRF4_GM12878_hg19	190/1912	1.81335e-07	1.23308e-05	-1.78937	27.7763	MDC1;CXORF21;LY75;CCNC;LOC100289230;NUCKS1;NR3C1;DCAF6;CYB5D1;ALKBH5;LOC728554;WDR90;EPSTI1;MAP3K8;IL12A;NBN;CCNL1;FBXO8;ZNF444;PLEKHM1P;EARS2;ABT1;LINC00493;RPS9;ZBTB37;ZFYVE20;WDR73;CHD1L;GTF2F1;TICAM1;JMJD8;RUNX1;RNF123;ILF3;NIF3L1;RAB30;PPA2;TXLNB;HNRNPUL1;HNRNPUL2;GRWD1;SLC7A5P1;TMEM79;ASPHD2;MZF1;SNRPB;NOTCH2;CCDC142;AARS2;PRKRIP1;SP140;ARL1;COPS7B;UBFD1;ARHGAP15;LIAS;DTX4;SKA3;LY9;OSGEP;CO…
EGR1_GM12878_hg19	274/2910	3.42475e-08	2.7946e-06	-1.60858	27.651	GFI1;PITPNA;TONSL;CCNC;ADARB1;NOC2L;RRP8;DCAF6;ALKBH5;RAVER1;CAPNS1;STMN1;DENR;SEC62;ATXN7L2;CCNL1;EARS2;SRRM2;ST6GAL1;PRKAB2;TSTD1;SLC11A2;BCS1L;MAPK8IP1;NISCH;EML4;NIF3L1;RNF126;ISL2;TWSG1;FNDC1;SNHG12;PRKAR1A;ASPHD2;LAP3;TELO2;ZNF397;RTEL1;TMEM87B;AARS2;MRPL18;STXBP1;PRKRIP1;COPS7B;LIAS;ATP5O;LY9;PGS1;CYB5R4;ZNHIT2;RHOT2;APOM;SNX2;INPP5D;MIER2;INPP5E;CSTF1;ST8SIA4;CEP72;ST3GAL5;EGR1;HLA-DRB5;R…
MEF2A_GM12878_hg19	110/970	2.11467e-07	1.32736e-05	-1.76765	27.1673	MDC1;LINC00265;GFI1;CXORF21;NAB2;CCNC;GLS;DOCK10;ALCAM;RNF19A;HIST1H2AE;CYP1B1;DENR;IL12A;NBN;CCNL1;PRKAB2;ZGPAT;ZFYVE20;ARID5B;KMO;RUNX1;ILF3;NIF3L1;TXLNB;HNRNPUL1;TMEM79;SUCLG2;GNN;SP140;CREM;ITPR1;COPS7B;LY9;ZFP36L1;RHOT2;APOM;NACC1;ST8SIA4;LYN;RABGAP1L;DENND4B;CPSF1;TIPARP;LNPEP;ERLIN2;SNHG3;PTPRC;SP2;REEP5;BHLHE40;REL;DEGS1;MDM4;CLASRP;CDK14;GPR18;PICALM;AARS;RPAIN;CIITA;ZC3H4;PTEN;HSPB1;TNF…
SIN3A_GM12878_hg19	196/2000	3.0546e-07	1.78039e-05	-1.68025	25.2062	ARL6IP1;FCF1;GCC2;SLC4A2;ALCAM;CAPNS1;FLAD1;WDR90;FTH1;STMN1;DENR;C19ORF55;TSTD1;COG6;ZNF282;MRPS18A;JMJD8;MAPK8IP3;C9ORF64;MAPK8IP1;SLC5A6;RNF123;CFDP1;TMEM79;PSME1;LAP3;ZNF830;LETMD1;PPP1R37;STXBP4;CDCA4;ENDOD1;WDR63;ATP5O;SKA3;LY9;MYL12B;DEDD2;PGS1;RHOT2;DHX34;ZBTB7A;DECR1;HOMER1;PILRB;SNHG3;MRPL30;CCDC88B;C7ORF60;FASN;INTS5;ADCK4;C19ORF44;SUGP2;AARS;CSRNP1;FEN1;CCDC121;GFM2;DDX12P;MRPS12;MRPS…
KAT2A_GM12878_hg19	185/1849	1.68218e-07	1.23308e-05	-1.60574	25.0463	MDC1;MTCH2;MIDN;CD83;GOLT1B;ARL6IP1;CCNC;IKZF2;SAT1;YARS2;GALNT10;DCAF6;RAVER1;C19ORF54;STMN1;HIST1H2AE;CPNE1;MAP3K8;KPNA2;ATXN7L2;CCNL1;TMSB10;CCDC94;SKP1;PIAS4;SRRM2;SNORD58A;RPS9;ZNF282;ZBTB37;JMJD8;SND1;NIF3L1;RNF126;SNHG12;TXLNB;HNRNPUL2;HGS;SNORD104;LAP3;SRSF6;LETMD1;PRR14;SNRPB;FKBP5;GNN;HSPA4L;ITPR1;ATP5O;SKA3;LIAS;OSGEP;DEDD2;ZFP36L1;FUT8;SNX2;APOM;SNORD110;INPP5D;ERI2;SAFB2;ST8SIA4;HOXC…
KAT2A_HeLa-S3_hg19	121/1112	4.68939e-07	2.40439e-05	-1.6798	24.4794	MIDN;ARL6IP1;GOLT1B;PITPNA;NAB2;NUCKS1;SAT1;CAPNS1;C19ORF54;FTH1;CDC27;HIST1H2AE;CPNE1;CYP1B1;BRWD1-IT2;CCNL1;TMSB10;SKP1;GBAP1;SNORD58A;TIPIN;ZBTB37;C9ORF64;SNHG12;HNRNPUL1;HNRNPUL2;SNORD104;TMEM79;KIAA1731;S100A6;SRSF6;RPP25;PRR14;SNRPB;GNN;TRMT2A;TXN;LIAS;MYL12A;CORO1C;MYL12B;ZFP36L1;NDOR1;PRDX4;E4F1;CLSPN;BANP;DNAJC27-AS1;EGR1;NARG2;H3F3B;TIPARP;MTHFS;SNHG7;EEF2;MARCH6;UBAC2;SNHG3;PAN2;REEP4;…
GTF2B_K562_hg19	195/2000	4.7145e-07	2.40439e-05	-1.65968	24.1774	PANK4;PI4K2B;MT1X;SLC4A2;GLS;RASSF1;CDC27;CPNE1;SEC62;ATXN7L2;EARS2;SKP1;ABT1;SRRM2;SLC11A2;ZFYVE20;MRPS18A;BCS1L;C9ORF64;SLC5A6;PPA2;SUCLG2;HPRT1;ZNF830;ZNF397;AARS2;STXBP4;MRPL18;ENDOD1;COPS7B;ATP5O;SKA3;RPAP1;RAB11FIP1;SNX2;PRDX4;ZBTB7A;LYN;RABGAP1L;NARG2;H3F3B;SIAH2;PILRB;SNHG7;SNHG3;FASN;REL;ALDH18A1;CALM2;C19ORF48;CSRNP1;CCDC121;GFM2;MRPS10;BRCA2;C1ORF213;ECSIT;COX7C;MED18;DDA1;SMPD2;TMEM18…
IKZF1_GM12878_hg19	194/2000	7.23054e-07	3.47066e-05	-1.65396	23.3866	CXORF21;GFI1;IKZF2;BACH1;IFIT3;GLS;SCAMP4;ALCAM;FTH1;CHEK1;EPSTI1;IL12A;CCNL1;IL15RA;TYW3;SLC11A2;PRKD3;SUCLG2;LAP3;TMEM87B;GNN;SP140;ENDOD1;ATP5O;LY9;MYL12A;MYL12B;CD79A;RAB11FIP1;ERI2;ST8SIA4;PIP5K1B;HLA-DRB5;RABGAP1L;HIST1H4K;UPF3B;XRCC1;ERLIN2;PARP15;HARS2;PEX5L;CDK14;GPR18;FERMT3;BRCA2;LOC400958;TMSB4X;PEA15;APPL1;IKBIP;DUSP2;CNOT6L;FCRL5;RMI1;NCOA3;MRPL46;LAT2;PSMA3;RILPL2;ARHGEF1;CD47;TLR6…
ELK4_HEK293_hg19	192/2000	1.66867e-06	6.80819e-05	-1.60399	21.3387	CARS;ANKRD13D;GOLT1B;UBXN2B;FCF1;MUM1;GCC2;SLC4A2;PHRF1;NOC2L;SAT1;PEX26;CYB5D1;GLS;PROSC;MAEA;SYNGAP1;FLAD1;WDR90;LONP1;HIST1H2AE;C19ORF55;CCNL1;EARS2;CCDC94;TBC1D10B;ABT1;LINC00493;ZBTB37;ZFYVE20;MRPS18A;TTC21A;WDR73;JMJD8;PDIA6;MAPK8IP3;RNF40;SND1;HCFC1;C12ORF10;EML4;NIF3L1;HNRNPUL1;HGS;PRKAR1A;TMEM79;SRSF4;TSNARE1;LETMD1;PPID;PRR14;SNRPB;ZNF397;MRPL18;KLHL17;TRMT2A;UBFD1;STK4;ZFP36L1;MYL12B;C…
POLR2A_bone marrow macrophage_mm9	193/2000	1.10192e-06	4.99539e-05	-1.54704	21.2229	FCF1;UBE2L6;BACH1;GLS;CDC20;RASSF5;WDR90;CHEK1;LONP1;DENR;LGALS8;FBXO8;CCNL1;EARS2;CCDC94;TIPIN;MECR;IAH1;COG6;CMC2;MRPS18A;TWSG1;SNHG12;SNORD104;CDC37;TELO2;NPRL3;NLK;ATP5O;RPAP1;DEDD2;ZNHIT2;CYB5R4;PRDX4;SNX2;HSPH1;RAB11FIP1;INPP5E;CSTF1;DHX37;DECR1;SNX6;LYN;NARG2;H3F3B;TIPARP;SURF2;SNHG7;MCAT;NMT2;FBXL6;RARG;CLIC4;MRPS12;WDR41;HSCB;MED18;LETM2;LFNG;SMPD4;CTBS;TOP3B;DFFB;DUSP2;LYPLA1;IFNGR1;ELO…
POLR2A_spleen_mm9	192/2000	1.66867e-06	6.80819e-05	-1.56761	20.8546	CD86;PANK4;SLC23A2;UBXN2B;FCF1;SAT1;LIPA;EDC4;DOCK10;ABHD12;PAIP2B;KHSRP;WDR90;WDR91;NARS2;LONP1;DENR;HOMER3;ABT1;PIAS4;SRRM2;ACOT9;MECR;CMC2;SHISA5;ZFYVE20;TEX2;BCS1L;KMO;DGKZ;JMJD8;MAPK8IP3;SND1;RUNX1;HIC2;TMX4;CFDP1;PSPC1;CDC37;PSME1;PPIE;CHMP4B;UBE2V1;SNRPB;FKBP5;NOTCH2;TMEM87B;PLGRKT;CDCA4;PRKRIP1;KLHL17;MRI1;ARHGAP15;NLK;RPAP1;GTF2E2;CORO1C;DEDD2;SNX4;DHX30;SCFD1;CYB5R4;RAB11FIP1;NDOR1;SYNG…
SRF_MCF-7_hg19	161/1640	3.62522e-06	0.000128616	-1.61126	20.1852	PITPNA;FCF1;SLC4A2;IKZF2;EDC4;ALKBH5;C19ORF54;SESN1;HIST1H2AE;BRWD1-IT2;PHLDA1;ZNF444;EARS2;TBC1D10B;ABT1;PRKAB2;MECR;DGAT1;TPM1;ZFYVE20;TTC21A;TEX2;PGD;ATAD3B;SND1;NIF3L1;HNRNPUL2;TMEM79;CHMP4B;ZNF830;PRR14;ANAPC2;SNRPB;PPP1R37;RTEL1;TMED10;PRKRIP1;UBFD1;TRMT2A;LIAS;MYL12A;BCL2L12;ZNHIT2;RAB11FIP1;NDOR1;NACC1;CSTF1;ZC3H18;ZNF668;E4F1;ZNF787;KIAA1407;SCAI;BANP;EGR1;EIF2B4;HOMER1;H3F3B;CPSF1;SLC35…
MYC_HeLa-S3_hg19	275/3080	3.34291e-06	0.000123991	-1.59947	20.1672	MDC1;PI4K2B;ARL6IP1;FCF1;CCNC;NOC2L;RRP8;IFIT3;CYB5D1;PEX26;RASSF1;ALCAM;FLAD1;WDR90;LONP1;CPNE1;DENR;CCDC94;EARS2;SRRM2;ABT1;ACOT9;TIPIN;PRKAB2;MECR;ZNF282;TYW3;BCS1L;SND1;RNF123;CFDP1;SNHG12;PPA2;GRWD1;SNORD104;TMEM79;LETMD1;TELO2;PPP1R37;ZNF397;AARS2;NPRL2;NPRL3;HSPA4L;COPS7B;TRMT2A;TXN;LIAS;OSGEP;ZNHIT2;CYB5R4;PRDX4;APOM;RAB11FIP1;DHX34;ERI2;DHX37;CSTF1;SCAI;STAT5A;PLK3;NARG2;HIST1H4K;TIPARP;…
USF1_A549_hg19	249/2753	4.25553e-06	0.000144688	-1.59525	19.7289	MDC1;PI4K2B;PITPNA;DPY19L2P2;CCNC;SLC4A2;RRP8;CYB5D1;SCAMP4;ALKBH5;ALCAM;CAPNS1;FLAD1;WDR90;STMN1;LONP1;DENR;CCDC94;EARS2;PLEKHM1P;ABT1;PRKAB2;SLC11A2;ZFYVE20;MAPK8IP3;NISCH;EML4;NIF3L1;CFDP1;SNHG12;PRKAR1A;SNORD104;TMEM79;LAP3;TELO2;STXBP4;GNN;NPRL3;COPS7B;TRMT2A;TXN;OSGEP;MYL12A;DHX30;RHOT2;PRDX4;HSPH1;SNX2;RAB11FIP1;DHX34;DHX37;HOXC5;CSTF1;ST3GAL5;HOXC6;GTF2IRD2;TIPARP;XRCC3;UPF3B;PYCR2;PILRB;…
IRF1_K562_hg19	387/4551	2.75857e-06	0.00010719	-1.49189	19.0974	WDR83;NOC2L;LOC642846;GLS;STMN1;WDR91;PLEKHM1P;EARS2;PRKAB2;MECR;ZFYVE20;WDR73;SND1;NISCH;EML4;ISL2;RNF126;TMEM79;PSME1;HPRT1;PRR14;PRKRIP1;MFI2;NPRL3;ENDOD1;SKA3;DEDD2;RHOT2;CYB5R4;CEP72;ZBTB7A;GSDMB;H3F3B;TIPARP;EXOC6B;UPF3B;ERLIN2;MLLT11;MRPL30;TRIP6;FERMT3;SNORA81;GMEB2;KRI1;MED18;HSPB11;DDA1;SMPD2;IKBIP;UPF1;MSTO2P;DFFA;LYPLA1;NUDC;SPHK2;IFNGR1;ROM1;SLC39A11;SIRT6;MRPL45;DYNLL1;PSMA3;PSMA4;M…
CTCF_GM12801_hg19	187/2000	1.20723e-05	0.000317595	-1.67942	19.0188	CCDC71L;MDC1;ZNF692;ARL6IP1;TAMM41;UBE2L6;SAT1;YARS2;ALCAM;CAPNS1;FNTB;CDC27;HIST1H2AE;LONP1;FBXO6;DENR;IL12A;SLC39A8;NBN;SEC62;PHLDA1;EARS2;CCDC94;ST6GAL1;ZGPAT;DGAT1;ZNF282;NFKBIL1;CHD1L;WDR73;KMO;MAPK8IP3;SCNN1G;HNRNPUL1;PPA2;GRWD1;CDC37;SRSF4;LETMD1;CES3;PRR14;ANAPC2;AARS2;CCDC142;STXBP4;MFI2;CREM;COPS7B;UBFD1;STK4;DTX4;ARHGAP15;CORO1C;RAI1;RHOT2;CYB5R4;ZNHIT2;SNX2;DHX34;ERI2;INPP5D;INPP5E;ST…
RFX5_GM12878_hg19	188/2000	8.23169e-06	0.000231623	-1.62196	18.9891	MIDN;MTCH2;UBXN2B;TAMM41;SNORA8;GEMIN8P4;FCF1;ICAM3;GCC2;NR3C1;SAT1;RRP8;PROSC;ALCAM;CAPNS1;FTH1;LAMP2;CDC27;NARS2;KPNA2;EARS2;ABT1;RPS9;TIPIN;DGAT2;COG6;DGAT1;ZNF282;ANKRD44;SLC11A2;CHD1L;GTF2F1;JMJD8;ALDH3A2;SLC5A6;RNF123;DOK3;GRWD1;KIAA1731;S100A6;PPIE;SUCLG2;LAP3;LETMD1;SLC27A2;PRR14;PPID;SNRPB;ANAPC2;ZNF397;RNASEH2B;TMED10;FECH;PRKRIP1;KLHL17;ITPR1;WDR63;COPS7B;TRMT2A;LIAS;SKA3;MYL12A;CD79A;…
SPI1_GM12878_hg19	193/2068	9.61256e-06	0.000261462	-1.64293	18.9799	ARL6IP1;DQX1;ICAM3;GCC2;WDR83;LOC642846;DCAF6;SCAMP4;RASSF2;FTH1;PLEKHM1P;TBC1D10B;ABT1;SNORD58A;SERPINF1;ZFYVE20;WDR73;RUNX1;ISL2;PRKAR1A;ASPHD2;PPP1R37;ZNF397;SP140;GNN;PRKRIP1;COPS7B;TRMT2A;PGS1;RAB11FIP1;HSPH1;INPP5D;PIP5K1B;NCKAP1L;LYN;CDT1;HOMER1;TIPARP;EDEM1;C20ORF24;PILRB;ERLIN2;PARP15;UBAC2;CCDC88B;REL;ADCK3;SNORA41;GPR18;FERMT3;DENND1C;FEN1;CCDC121;ZFAND2A;DDX12P;HSCB;LOC400958;LFNG;SMP…
CTCFL_K562_hg19	218/2365	5.41087e-06	0.000175027	-1.56417	18.9689	ARL6IP1;GEMIN8P4;TONSL;UBE2L6;SLC4A2;CYB5D1;ALKBH5;CHEK1;HOMER3;FBXO6;IL12A;CCDC94;EPHB4;EARS2;TBC1D10B;PRKAB2;MECR;ZNF282;ZFYVE20;BCS1L;MAPK8IP3;RNF123;TWSG1;CDC34;PPA2;FNDC1;SNHG12;IFT81;GRWD1;LETMD1;CES3;PRR14;AARS2;CDCA4;STXBP4;MFI2;TRMT2A;SKA3;MYL12B;DEDD2;ZNHIT2;RHOT2;RAB11FIP1;DHX34;ERI2;INPP5E;ST3GAL5;RBM10;BANP;DECR1;PLK3;TIPARP;SURF2;SIAH2;SETD1A;MTHFS;SNHG7;ERLIN2;GBAS;MLLT11;FASN;NMT2…
CTCF_lung_hg19	189/2000	5.57685e-06	0.000175027	-1.56614	18.9454	MDC1;MTCH2;GOLT1B;PITPNA;FAM13A;TONSL;FCF1;UBE2L6;MT1X;GCC2;SLC4A2;NOC2L;YARS2;GALNT10;RRP8;GLS;SCAMP4;HERC3;MAEA;CAPNS1;NARS2;FNTB;LONP1;HMGN3;GYG1;ABT1;IL15RA;TSTD1;ZNF282;TYW3;NFKBIL1;ANKRD44;WDR73;CHD1L;JMJD8;ADAM19;EML5;TMX4;SNHG12;HNRNPUL1;PPA2;KIAA1731;WDFY1;MZF1;LETMD1;ZNF830;CES3;SLC27A2;CSNK1G2;PPP1R37;LRRC56;NPRL3;HSPA4L;ITPR1;COPS7B;TRMT2A;UBFD1;SKA3;LIAS;NDOR1;PRDX4;HSPH1;SYNGR2;ZNF6…
PAX5_GM12878_hg19	208/2247	7.02024e-06	0.000204947	-1.59171	18.8884	PI4K2B;ARL6IP1;PITPNA;DPY19L2P2;ICAM3;GCC2;NOC2L;RRP8;DCAF6;GLS;CDC20;CAPNS1;FTH1;EPSTI1;PLEKHM1P;SRRM2;ABT1;TIPIN;PRKAB2;MECR;TYW3;WDR73;HCFC1;NIF3L1;PPA2;SNHG12;CDC37;ZNF397;AARS2;STXBP4;GNN;NPRL3;COPS7B;TRMT2A;SKA3;LY9;ZNHIT2;RHOT2;DHX34;INPP5D;ST8SIA4;CSTF1;EGR1;HLA-DRB5;NARG2;H3F3B;PYCR2;ERLIN2;SNHG7;MCAT;PARP10;MRPL30;MLLT11;CCDC88B;REL;NOL12;CALM2;FBXL6;CCDC121;ZFAND2A;MRPS12;TNFRSF13C;HSC…
POLR2A_GM12892_hg19	241/2690	1.24547e-05	0.000317595	-1.53048	17.2844	PANK4;ARL6IP1;PITPNA;DPY19L2P2;SNORA8;FCF1;ICAM3;SLC4A2;DCAF6;PEX26;RASSF1;RINL;FLAD1;DENR;C19ORF55;PLEKHM1P;SKP1;ABT1;ACOT9;MECR;IAH1;COG6;TYW3;ZFYVE20;MRPS18A;MAPK8IP3;NISCH;SLC5A6;RNF123;TWSG1;NIF3L1;CDC37;GRWD1;HPRT1;TELO2;PRR14;STXBP4;STXBP1;ENDOD1;TRMT2A;TXN;ATP5O;SKA3;RPAP1;LIAS;LY9;MYL12B;PGS1;RHOT2;RAB11FIP1;DHX37;NCKAP1L;DECR1;PLK3;HLA-DRB5;SURF2;EDEM1;XRCC3;UPF3B;PILRB;PYCR2;SNHG7;MCAT…
MXI1_GM12878_hg19	186/2000	1.75909e-05	0.00041012	-1.57013	17.19	CARS;CCDC71L;GOLT1B;FCF1;ICAM3;MT1X;GCC2;PHRF1;SAT1;ABHD12;FLAD1;FTH1;WDR90;CDC27;LONP1;DENR;CCDC94;CD96;TIPIN;MECR;AGTPBP1;DGAT1;ANKRD44;MRPS18A;TICAM1;MAPK8IP3;SND1;NISCH;SLC5A6;RNF123;TWSG1;NIF3L1;TMX4;HNRNPUL1;IFT81;UBE2V1;CARD16;SLC27A2;PRR14;TELO2;PPP1R37;SEMA7A;AARS2;FECH;CDCA4;MFI2;KLHL17;ARL1;ENDOD1;MRI1;UBFD1;LIAS;SKA3;LY9;PGS1;BCL2L12;ZNHIT2;RHOT2;SBNO2;RAB11FIP1;CEP72;E4F1;NCKAP1L;STA…
NFE2_GM12878_hg19	186/2000	1.75909e-05	0.00041012	-1.5661	17.1459	CARS;CD86;LINC00263;MDC1;MTCH2;CYB5D1;LOC642846;SCAMP4;FLAD1;WDR90;STMN1;FNTB;HIST1H2AE;LONP1;SLC39A8;LZTS2;GYG1;ZNF444;EARS2;CCDC94;PIAS4;LINC00493;RPS9;ZBTB37;GOLPH3L;MRPS18A;BCS1L;JMJD8;RUNX1;ALDH3A2;EML4;NIF3L1;RAB30;ILF3;DOK3;SNHG12;HNRNPUL1;SLC9A8;SNORD104;GRWD1;S100A6;LAP3;ZNF830;SRSF6;TELO2;LRRC56;TMED10;CCDC142;BRI3;MRPL18;ITPR1;UBFD1;DTX3;TXN;ARHGAP15;STK4;LY9;OSGEP;MYL12A;GTF2E2;DHX30;…
E2F4_CH12.LX_mm9	186/2000	1.75909e-05	0.00041012	-1.54525	16.9176	MDC1;TONSL;MRFAP1;LY75;NUCKS1;SAYSD1;ADARB1;PHRF1;GLS;CDC20;SCAMP4;PAIP2B;RAVER1;TRIM28;WDR90;CHEK1;NBN;SEC62;MEN1;PIAS4;TIPIN;NFKBIL1;CMC2;SLC11A2;CHD1L;LARP4B;ATP1B2;ILF3;CDC34;HNRNPUL2;SLC9A8;MAP1A;UBE2V1;SRSF6;RHNO1;ANAPC2;SNRPB;FKBP5;PPP1R37;RTEL1;RNASEH2B;CDCA4;MRPL18;STXBP1;ITPR1;TRMT2A;STK4;ATP5O;HSPBP1;FBXO44;ZFP36L1;SCFD1;FUT8;PRDX4;ERI2;SAFB2;CSTF1;ZC3H18;CEP72;CLSPN;HIST1H3I;RBM10;SCA…
POLR2A_GM12878_hg19	440/5311	7.03251e-06	0.000204947	-1.42108	16.8611	PI4K2B;DQX1;SLC4A2;NOC2L;LOC642846;DCAF6;SCAMP4;ALKBH5;CAPNS1;STMN1;EPSTI1;CYP1B1;C19ORF55;EARS2;PLEKHM1P;ACOT9;PRKAB2;MECR;TSTD1;TYW3;C9ORF64;SND1;NISCH;SLC5A6;RNF123;RNF126;PSME1;HPRT1;LETMD1;PRR14;ZNF397;MFI2;GNN;HSPA4L;NPRL3;COPS7B;SKA3;LY9;RHOT2;CYB5R4;PRDX4;KCNMB2;CEP72;NCKAP1L;LYN;PLK3;HLA-DRB5;TIPARP;LRBA;EDEM1;UPF3B;MTHFS;MCAT;MRPL30;GLUD1;TRIP6;CDK14;C19ORF48;CEP89;DENND1C;FAM127B;MED18…
MYC_GM12878_hg19	184/2000	3.66302e-05	0.000679324	-1.62596	16.6086	ARL6IP1;GOLT1B;TAMM41;DPY19L2P2;SLC4A2;PHRF1;RRP8;EDC4;ABHD12;PROSC;CCND3;ALCAM;MAEA;CAPNS1;RAVER1;FLAD1;STMN1;CPNE1;IL12A;NBN;KPNA2;EARS2;SKP1;ABT1;SRRM2;RPS9;MECR;TYW3;ZBTB37;TTC21A;CHD1L;TICAM1;SND1;NIF3L1;RAB30;SNHG12;HNRNPUL1;PPA2;HGS;HNRNPUL2;TMEM79;CMPK1;CHMP4B;PPID;ANAPC2;CCDC142;AARS2;PRKRIP1;KLHL17;COPS7B;LY9;OSGEP;STIP1;RHOT2;SBNO2;HSPH1;SYNGR2;PRDX4;NDOR1;INPP5E;DHX37;SAFB2;E4F1;EIF4E…
CTCF_GM19240_hg19	184/2000	3.66302e-05	0.000679324	-1.60046	16.3481	SLC23A2;MDC1;MTCH2;TAMM41;GFI1;PITPNA;GPR63;ZDHHC2;YARS2;RRP8;GALNT10;ABHD12;ALKBH5;ALCAM;FNTB;HOMER3;FBXO6;NBN;HMGN3;GYG1;EARS2;TBC1D10B;IL15RA;DGAT2;COG6;ZNF282;NFKBIL1;TYW3;CHD1L;TICAM1;EML5;TMX4;ISL2;TWSG1;DOK3;FNDC1;SNHG12;HNRNPUL1;PPA2;TXLNB;ZNF318;SRSF4;SLC27A2;CES3;CSNK1G2;PPID;PPP1R37;LRRC56;AARS2;MFI2;HSPA4L;ITPR1;CREM;ENDOD1;COPS7B;TRMT2A;UBFD1;FOXO1;STIP1;RHOT2;HSPH1;PRDX4;INPP5D;ST8S…
CEBPB_GM12878_hg19	71/639	5.98856e-05	0.000793836	-1.65328	16.0749	CIITA;GFM2;TNFAIP3;PTPN22;BRCA1;NR3C1;COX7C;FAIM3;WDR90;TMSB4X;FNTB;HIST1H2AE;LONP1;NBN;CCNL1;SEC62;ATXN7L2;CCDC94;TOP3B;ABT1;DUSP2;TYW3;ZBTB37;MRPS7;PJA2;RUNX1;NISCH;ILF3;NIF3L1;OAS2;PEX3;TMEM79;LCP1;ANAPC2;NOTCH2;KDM3A;CAMK2D;BCL2A1;PRKRIP1;IGHMBP2;CCDC107;DTX4;LY9;PSMC3IP;CD79A;GGA3;APOM;CSTF1;CCL3;E2F2;CD55;HIST1H4K;DENND4B;H3F3B;TIPARP;UTP3;CLEC17A;C20ORF24;PYCR2;SNHG7;MRPL30;RAD52;SNORD27;C…
BCL11A_GM12878_hg19	117/1186	6.8607e-05	0.00087474	-1.67056	16.0159	CD86;ANKRD13D;LINC00265;GFI1;CXORF21;LOC100289230;NUCKS1;ADARB1;NR3C1;LOC642846;DOCK10;SCAMP4;ALKBH5;ALCAM;FTH1;CYP1B1;CCNL1;PHLDA1;PLEKHM1P;PPP1R16B;TYW3;ZFYVE20;ARID5B;MPEG1;RUNX1;RNF123;PHOSPHO1;HNRNPUL1;SLC9A8;SLC7A5P1;SUCLG2;NOTCH2;SP140;GNN;ITPR1;ARHGAP15;LY9;GTF2E2;ZFP36L1;CD79A;SCFD1;INPP5D;PIP5K1B;RABGAP1L;JAG1;DENND4B;HIST1H4K;H3F3B;TIPARP;GTF2IRD2;PHF11;CLEC17A;LNPEP;PILRB;SNHG7;ERLIN2…
UBTF_K562_hg19	286/3293	1.86796e-05	0.000423403	-1.46598	15.9617	MDC1;ARL6IP1;PITPNA;FCF1;IFIT5;GCC2;ADARB1;SLC4A2;IKZF2;NOC2L;BACH1;HERC3;RASSF2;RAVER1;FLAD1;HOMER3;SEC62;EPHB4;TBC1D10B;SRRM2;ABT1;ACOT9;MECR;NFKBIL1;TYW3;SERPINF1;WDR73;MAPK8IP3;C9ORF64;SLC5A6;RNF123;EML5;CDC37;ASPHD2;CES3;PPP1R37;AARS2;STXBP4;PRKRIP1;ENDOD1;COPS7B;TRMT2A;TXN;LIAS;MYL12A;SNX4;SCFD1;CYB5R4;RHOT2;PRDX4;SYNGR2;DHX34;ST8SIA4;CSTF1;RIMKLA;ZBTB7A;SCAI;LYN;PLK3;NARG2;HOMER1;SURF2;EDE…
GABPA_GM12878_hg19	228/2556	2.99889e-05	0.000627459	-1.53064	15.9412	FCF1;CCNC;GCC2;SLC4A2;NOC2L;LOC642846;PEX26;CDC20;FLAD1;WDR90;CCDC94;EARS2;SRRM2;TSTD1;NFKBIL1;ZFYVE20;MRPS18A;WDR73;JMJD8;C9ORF64;SND1;RNF123;NIF3L1;CFDP1;IFT81;CDC37;LAP3;ZNF830;ZNF397;MRPL18;GNN;NPRL2;COPS7B;TRMT2A;RPAP1;MYL12B;PGS1;DHX30;SCFD1;ZNHIT2;RHOT2;APOM;HSPH1;ERI2;GTF2IRD2;SURF2;C20ORF24;PYCR2;ERLIN2;MCAT;HARS2;MRPL30;CCDC88B;MLLT11;C7ORF60;INTS5;ADCK4;C19ORF44;NOL12;CEP89;FBXL6;MON1B…
RELA_GM18951_hg19	183/2000	5.23456e-05	0.000776618	-1.61386	15.9088	PANK4;CARS;ARL6IP1;TAMM41;MRFAP1;SAYSD1;LOC100289230;WDR83;PHRF1;FAIM3;SAT1;RRP8;PROSC;EDC4;ABHD12;MAEA;CAPNS1;SLC39A8;IL12A;MAP3K8;DENR;C19ORF55;ATXN7L2;SEC62;TMSB10;CCDC94;SRRM2;GBAP1;LINC00493;TIPIN;PRKAB2;MECR;DGAT1;ZBTB37;GOLPH3L;ZFYVE20;WDR73;TICAM1;MAPK8IP3;NIF3L1;TXLNB;HNRNPUL1;PSPC1;SRSF6;LETMD1;SEMA7A;KHDRBS2;AARS2;PRKRIP1;ARL1;STK4;LIAS;SKA3;LY9;OSGEP;DHX30;SBNO2;CYB5R4;HSPH1;NDOR1;ZMA…
PBX3_A549_hg19	193/2098	2.31236e-05	0.00050997	-1.48394	15.8406	MDC1;ARL6IP1;TONSL;SLC4A2;GLS;ALKBH5;HERC3;TRIM28;FLAD1;WDR90;ATXN7L2;CCDC94;EARS2;SKP1;PRKAB2;GOLPH3L;ZFYVE20;MAPK8IP3;NISCH;SNHG12;PPP1R37;MRPL18;PRKRIP1;GNN;WDR63;COPS7B;TXN;ZNHIT2;RHOT2;ERI2;SCAI;JAG1;H3F3B;SIAH2;SETD1A;XRCC3;NFATC2;SNHG7;C7ORF60;INTS5;TMCC2;CALM2;CEP89;CD320;FBXL6;MON1B;C19ORF48;AARS;CLIC4;CCDC121;GFM2;MRPS12;ADO;DDA1;LETM2;MRC2;PPP3CA;HINT2;CHAF1A;C14ORF1;TMSB4X;TIGD1;APPL1…
HCFC1_MEL cell line_mm9	185/2000	2.54668e-05	0.000546865	-1.49467	15.8108	MDC1;DQX1;PITPNA;PHRF1;GALNT10;EDC4;TRIM28;CAPNS1;WDR90;STMN1;CPNE1;DENR;FBXO6;EARS2;MEN1;SRRM2;ABT1;ACOT9;MECR;ZFYVE20;WDR73;MAPK8IP3;PDIA6;JMJD8;ALDH3A2;NISCH;HIC2;PRKAR1A;CDC37;SLC9A8;PSME1;SUCLG2;SRSF4;UBE2V1;LETMD1;SNRPB;TMED10;PLGRKT;NPRL3;KLHL17;ARL1;ATP5O;STK4;RPAP1;HSPBP1;OSGEP;MYL12B;PORCN;SBNO2;ZNHIT2;SCFD1;UBR5;DHX37;SCAI;RBM10;ENKD1;ACBD6;H3F3B;CPSF1;SLC35E1;UPF3B;XRCC1;TIMM44;SNHG7;…
EP300_A549_hg19	132/1363	5.48074e-05	0.000791844	-1.5842	15.5437	MDC1;LINC00263;ARL6IP1;TAMM41;CCNC;GCC2;DCAF6;CYB5D1;CAPNS1;CDC27;FNTB;MAP3K8;TMSB10;ZNF444;EARS2;PRKAB2;RPS9;ZFYVE20;BCS1L;PGD;C12ORF10;ISL2;ILF3;NIF3L1;RAB30;HNRNPUL1;RAB34;TMEM79;S100A6;WDFY1;ZNF830;ANAPC2;SNRPB;CCDC142;TMED10;CREM;ARL1;COPS7B;TRMT2A;MYL12A;DEDD2;PGS1;ZNHIT2;APOM;ERI2;PDGFD;CSTF1;HIST1H3I;DNAJC27-AS1;NARG2;HIST1H4K;RHBDD3;TIPARP;SREK1IP1;PYCR2;SNHG7;ERLIN2;MRPL30;PAN2;UBLCP1;M…
POLR2A_HEK293_hg19	183/2000	5.23456e-05	0.000776618	-1.55353	15.3141	PI4K2B;MTCH2;GOLT1B;PITPNA;FCF1;WDR83;PHRF1;CYB5D1;PEX26;PROSC;FLAD1;NARS2;STMN1;TMEM38B;ATXN7L2;KPNA2;TMSB10;PHLDA1;LINC00493;TIPIN;AGTPBP1;MECR;DGAT1;SWAP70;SLC11A2;ZFYVE20;MRPS18A;TEX2;MAPK8IP3;SLC5A6;NISCH;EML4;ALDH3A2;CACNB2;NIF3L1;ILF3;HNRNPUL2;PSPC1;HGS;SLC7A5P1;PPIE;LAP3;LETMD1;TELO2;SEMA7A;FECH;STXBP1;PRKRIP1;STK39;COPS7B;UBFD1;ATP5O;RPAP1;SKA3;LIAS;FOXO1;OSGEP;GTF2E2;PGS1;SNX4;RHOT2;SCF…
SIN3A_PFSK-1_hg19	154/1632	4.86438e-05	0.000776618	-1.52826	15.1771	CARS;MDC1;GOLT1B;ARL6IP1;FCF1;NOC2L;RRP8;DCAF6;EDC4;ABHD12;CDC20;CCND3;FLAD1;SESN1;CPNE1;DENR;SEC62;KPNA2;PHLDA1;ABT1;LINC00493;PRKAB2;KDM2B;ZFYVE20;MRPS18A;WDR73;ATAD3B;C12ORF10;ZNF90;ILF3;NIF3L1;RAB30;HNRNPUL1;HGS;CDC37;WDFY1;SRSF4;MZF1;ANAPC2;STXBP4;PRKRIP1;ITPR1;UBFD1;GTF2E2;DEDD2;PGS1;ZNHIT2;CYB5R4;HSPH1;DHX37;BMF;KIAA1407;DNAJC27-AS1;OSBPL8;ACBD6;PLK3;CDT1;NARG2;HIST1H4K;DENND4B;CPSF1;ERLIN…
MYC_MEL cell line_mm9	183/2000	5.23456e-05	0.000776618	-1.53073	15.0894	PANK1;TAMM41;SAYSD1;WDR83;YARS2;FAM228B;SCAMP4;CCND3;MAEA;TRIM28;MPC1;LAMP2;NARS2;LONP1;ATXN7L2;CCDC94;EARS2;SRRM2;RPS9;MECR;ZGPAT;NFKBIL1;MRPS18A;CDPF1;WDR73;CHD1L;TICAM1;BCS1L;GTF2F1;JMJD8;MAPK8IP3;SND1;RNF40;SLC5A6;PHOSPHO1;ILF3;CFDP1;HNRNPUL2;GRWD1;SLC9A8;CDC37;WDFY1;LAP3;SRSF6;TELO2;PPID;FKBP5;RNASEH2B;RTEL1;TMED10;NPRL2;MRPL18;MRI1;LIAS;HSPBP1;OSGEP;MYL12A;ZFP36L1;HSPH1;PRDX4;NDOR1;SAFB2;SM…
CTCF_GM12878_hg19	355/4238	3.37666e-05	0.000679324	-1.4603	15.0353	SLC23A2;MDC1;ARL6IP1;GFI1;FCF1;UBE2L6;GCC2;SLC4A2;IKZF2;RRP8;PEX26;GLS;ALKBH5;ALCAM;CDC27;CPNE1;HOMER3;FBXO6;IL12A;DENR;SEC62;EARS2;TBC1D10B;SRRM2;IL15RA;PRKAB2;TIPIN;MECR;TSTD1;COG6;ZNF282;NFKBIL1;SLC11A2;ZFYVE20;MRPS18A;MAPK8IP3;JMJD8;C9ORF64;MAPK8IP1;EML5;RNF123;TWSG1;NIF3L1;CFDP1;FNDC1;PPA2;IFT81;GRWD1;CDC37;SUCLG2;ZNF830;CES3;PRR14;PPP1R37;ZNF397;AARS2;MFI2;MRPL18;PRKRIP1;HSPA4L;TRMT2A;SKA3;…
TAF1_MCF-7_hg19	159/1695	4.93308e-05	0.000776618	-1.49364	14.8124	MDC1;MTCH2;ARL6IP1;MRFAP1;CCNC;LOC100289230;SAT1;ETS2;GALNT10;GLS;ABHD12;CAPNS1;FTH1;WDR91;HIST1H2AE;CPNE1;MAP3K8;DENR;SEC62;ATXN7L2;KPNA2;PHLDA1;TMSB10;SKP1;RPS9;PRKAB2;DGAT1;ZNF282;APLP2;ZBTB37;ZFYVE20;PGD;ALDH3A2;SLC5A6;SNHG12;PSPC1;TMEM79;SRSF4;LAP3;LETMD1;PPID;SNRPB;TMEM87B;CCDC142;ITPR1;UBR3;TXN;LIAS;SKA3;PGS1;SCFD1;ERI2;UBR5;ST8SIA4;HIST1H3I;OSBPL8;ACBD6;EIF2B4;NARG2;H3F3B;RHBDD3;CPSF1;CBX…
NELFE_CH12.LX_mm9	184/2000	3.66302e-05	0.000679324	-1.44776	14.7884	PI4K2B;UBXN2A;PITPNA;FCF1;SLC4A2;ADARB1;LIPA;BACH1;FAM107B;DOCK10;CCND3;CAPNS1;TRIM28;KHSRP;RNF19A;WDR90;WDR91;LAMP2;CPNE1;HMGN3;TBC1D10B;CPT1A;MECR;ANKRD44;TYW3;MRPS18A;WDR73;JMJD8;MPEG1;SND1;RNF123;PRKAR1A;CDC37;SLC9A8;CMPK1;ADAM9;SNRPB;RTEL1;SEMA7A;CCDC142;CDCA4;STXBP4;MRPL18;STXBP1;KLHL17;ITPR1;COPS7B;TRMT2A;LIAS;SKA3;RPAP1;STK4;ATP5O;LY9;FOXO1;CORO1C;MYL12B;BCL2L12;PGS1;RAI1;ZNHIT2;SBNO2;HSP…
TBP_HeLa-S3_hg19	184/2000	3.66302e-05	0.000679324	-1.44473	14.7574	PANK4;CARS;CCDC71L;LINC00265;UBXN2B;IFIT5;FCF1;MT1X;CCNC;CYB5D1;PEX26;EDC4;ALCAM;RAVER1;RASSF5;STMN1;LAMP2;CPNE1;CYP1B1;MAP3K8;CCNL1;GYG1;HMGN3;EARS2;CCDC94;SRRM2;LINC00493;PIAS4;RPS9;DGAT1;SLC11A2;ZFYVE20;MRPS18A;TTC21A;BCS1L;PGD;JMJD8;PDIA6;TMX4;PSPC1;SLC7A5P1;CARD16;UBE2V1;SRSF6;SLC27A2;NOTCH2;AARS2;STXBP4;COPS7B;MRI1;LIAS;SKA3;FOXO1;ZNHIT2;SBNO2;SCFD1;NDOR1;ZMAT3;SAFB2;ZNF785;KIAA1407;DNAJC27…
SRF_GM12878_hg19	182/1986	5.0489e-05	0.000776618	-1.48961	14.7379	ARL6IP1;PITPNA;FCF1;CCNC;IKZF2;GLS;EDC4;SCAMP4;CHEK1;HIST1H2AE;LONP1;HOMER3;SLC39A8;IL12A;ZNF444;CCDC94;TBC1D10B;ABT1;C11ORF84;PRKAB2;MECR;COG6;ZFYVE20;TTC21A;TEX2;BCS1L;PGD;ATAD3B;JMJD8;SND1;NIF3L1;GRWD1;CDC37;TMEM79;WDFY1;CHMP4B;ZNF830;PRR14;ANAPC2;SNRPB;PPP1R37;RNASEH2B;TMEM87B;TMED10;MRPL18;PRKRIP1;GNN;COPS7B;TRMT2A;LIAS;MYL12A;BCL2L12;PGS1;TMEM123;ZNHIT2;RAB11FIP1;NDOR1;NACC1;SMYD2;CSTF1;ZC3…
MAX_K562_hg19	325/3845	4.06606e-05	0.000737312	-1.44993	14.6591	PI4K2B;FCF1;TONSL;MT1X;WDR83;NOC2L;CYB5D1;PEX26;DCAF6;SYNGAP1;C19ORF54;TRIM28;FLAD1;STMN1;CDC27;LONP1;DENR;HOMER3;IL12A;EARS2;SRRM2;ACOT9;ST6GAL1;CPT1A;SERPINF1;NFKBIL1;GOLPH3L;MAPK8IP3;RUNX1;EML4;ISL2;TWSG1;CFDP1;IFT81;SNORD104;GRWD1;TMEM79;PSME1;ASPHD2;LAP3;LETMD1;CES3;TELO2;ZNF397;AARS2;CDCA4;GNN;MFI2;PRKRIP1;ARX;NPRL3;COPS7B;TRMT2A;TXN;ATP5O;MYL12A;OSGEP;PGS1;UGT8;SNX4;CYB5R4;RHOT2;ZNHIT2;PRD…
CTCF_GM12866_hg19	168/1812	5.53126e-05	0.000791844	-1.49215	14.6268	MDC1;TAMM41;UBE2L6;SAT1;ETS2;DOCK10;ALKBH5;ALCAM;FNTB;CYP1B1;HOMER3;DENR;FBXO6;IL12A;NBN;SEC62;PHLDA1;TMSB10;GYG1;EARS2;TBC1D10B;IL15RA;PRKAB2;ZGPAT;COG6;ZNF282;NFKBIL1;ANKRD44;CHD1L;PGD;MAPK8IP3;SND1;ALDH3A2;ADAM19;RNF123;EML5;TMX4;TWSG1;PPA2;FNDC1;HNRNPUL1;SNHG12;SLC9A8;NAAA;SRSF4;SLC27A2;CES3;ANAPC2;PPP1R37;CCDC142;AARS2;SP140;MFI2;HSPA4L;CREM;RHOBTB3;UBFD1;TRMT2A;STK4;SKA3;GTF2E2;CORO1C;STIP1…
SIN3A_SK-N-SH_hg19	99/970	7.11985e-05	0.000893815	-1.53001	14.6116	DCAF6;EDC4;CDC20;FLAD1;WDR90;SEC62;PLEKHM1P;ABT1;TIPIN;MECR;DGAT1;TYW3;ZFYVE20;BCS1L;RAB30;GRWD1;CDC37;KIAA1731;TMEM79;PSME1;CHMP4B;LAP3;AARS2;ITPR1;COPS7B;UBFD1;TRMT2A;SKA3;OSGEP;CYB5R4;NDOR1;CSTF1;CEP72;EIF4EBP3;ZNF787;ZNF785;KIAA1407;DENND4B;RHBDD3;RAB27A;PILRB;TIMM44;ERLIN2;HARS2;MANBAL;TMEM234;INTS5;SLC26A6;DDA1;TCHP;MRPL2;CHAF1A;LRRC47;TOP3B;IKBIP;RFC5;ACTR2;MSTO2P;HSDL2;WARS;SPHK2;LRRC49;D…
CTCF_GM19239_hg19	183/2000	5.23456e-05	0.000776618	-1.46972	14.488	PI4K2B;MDC1;MTCH2;ARL6IP1;TAMM41;PITPNA;GPR63;NUCKS1;RRP8;PAIP2B;ALKBH5;ALCAM;WDR90;FNTB;HOMER3;NBN;GYG1;TBC1D10B;MECR;ZNF282;NFKBIL1;CHD1L;TICAM1;EML5;TMX4;ISL2;DOK3;SNHG12;HNRNPUL1;TXLNB;PPA2;FNDC1;PSPC1;ZNF318;ASPHD2;SLC27A3;SLC27A2;CES3;CSNK1G2;PPP1R37;SEMA7A;AARS2;NPRL2;HSPA4L;ARL1;ENDOD1;MRI1;COPS7B;LY9;FOXO1;FAM149A;LOC100129931;MYL12B;ZFP36L1;STIP1;CYB5R4;PRDX4;HSPH1;ZMAT3;DHX34;DVL1;ST8S…
MYC_CH12.LX_mm9	183/2000	5.23456e-05	0.000776618	-1.45989	14.3911	MDC1;GOLT1B;ARL6IP1;PANK1;GFI1;MRFAP1;FCF1;LY75;TONSL;NUCKS1;PHRF1;CDC20;SCAMP4;WDR90;CHEK1;SLC39A8;FBXO8;KPNA2;TMSB10;CCDC94;PRKAB2;MECR;ZGPAT;KCNK10;ZFYVE20;UBALD1;TTC21A;LARP4B;WDR73;JMJD8;MAPK8IP3;MPEG1;SLC5A6;ILF3;PPA2;HNRNPUL2;HGS;SLC9A8;GRWD1;PSME1;PPIE;SNRPB;PPP1R37;TMEM87B;PLGRKT;CDCA4;PRKRIP1;NPRL2;MRI1;TRMT2A;LIAS;HSPBP1;LY9;OSGEP;MYL12A;BCL2L12;RAI1;CD79A;RAB11FIP1;DHX34;INPP5D;SAFB2;…
PRDM1_HeLa-S3_hg19	153/1625	5.75867e-05	0.000793836	-1.46565	14.308	MDC1;LINC00263;MIDN;ARL6IP1;NUCKS1;NR3C1;LIPA;DCAF6;MAEA;ALCAM;RASSF5;CDC27;NARS2;FBXO8;TMSB10;CCDC94;EPHB4;EARS2;TBC1D10B;SKP1;GBAP1;IL15RA;AGTPBP1;S100A1;FOXP1;ALDH3A2;RAB30;HNRNPUL2;S100A6;CHMP4B;CARD16;SLC27A3;RPP25;PRR14;CCDC142;GNN;HSPA4L;ARL1;UBFD1;ZFP36L1;CORO1C;MYL12B;STIP1;SCFD1;APOM;HSPH1;ZMAT3;HOXC5;TCTEX1D4;ZNF787;ZNF785;DECR1;HOXC6;DNAJC27-AS1;TFAP2A;ACBD6;NARG2;DENND4B;RARRES3;XRCC…
TCF3_GM12878_hg19	135/1413	8.38266e-05	0.00102093	-1.48689	13.9571	PI4K2B;LINC00265;UBXN2B;ARL6IP1;UBXN2A;LY75;PHRF1;GALNT10;EDC4;PROSC;TRIM28;RASSF5;FTH1;EPSTI1;LONP1;DENR;FBXO6;SEC62;KPNA2;PHLDA1;TMSB10;EARS2;C11ORF84;RPS9;DGAT2;TSTD1;ANKRD44;PGD;MAPK8IP3;NIF3L1;CDC34;SNHG12;CHMP4B;SLC27A2;PPID;PRR14;ZNF397;AARS2;NPRL3;ITPR1;TXN;STK4;SKA3;LY9;MYL12B;CD79A;SBNO2;SCFD1;RHOT2;ERI2;INPP5D;ST8SIA4;EIF4EBP3;DNAJC27-AS1;LYN;EIF2B4;HLA-DRB5;NARG2;RHBDD3;CPSF1;CBX4;CLE…
IRF3_HeLa-S3_hg19	168/1809	5.06772e-05	0.000776618	-1.39254	13.7723	LINC00263;MDC1;LINC00265;GOLT1B;ARL6IP1;PANK1;NUCKS1;YARS2;PROSC;CDC20;HERC3;ALKBH5;CCND3;MAEA;C19ORF54;FLAD1;KHSRP;CDC27;HIST1H2AE;C19ORF55;KPNA2;FBXO8;CCDC94;TBC1D10B;GBAP1;SNORD58A;SLC11A2;GOLPH3L;PGD;PDIA6;ISL2;HNRNPUL1;HGS;PRKAR1A;HNRNPUL2;SNORD104;ADAM9;LETMD1;SRSF6;SLC27A2;PRR14;KANK3;LRRC56;TMED10;GNN;MRPL18;LIAS;NLK;OSGEP;CORO1C;STIP1;FUT8;UBR5;CSTF1;NPHP4;BMF;CLSPN;ZNF785;SCAI;RBM10;DNA…
STAT1_GM12878_hg19	183/2000	5.23456e-05	0.000776618	-1.39518	13.7532	CARS;MTCH2;FAM13A;FCF1;ICAM3;GCC2;SLC4A2;NOC2L;PEX26;EDC4;SCAMP4;RNF19A;GYG1;CCDC94;LINC00493;TIPIN;ST6GAL1;TSTD1;TYW3;APLP2;ZBTB37;TTC21A;WDR73;PDIA6;MPEG1;MAPK8IP1;EML4;NISCH;RNF123;CFDP1;PPA2;HNRNPUL1;TXLNB;HGS;IFT81;TMEM79;LAP3;TELO2;ZNF397;SEMA7A;KHDRBS2;STXBP4;ITPR1;CREM;RPAP1;OSGEP;MYL12A;ZFP36L1;PGS1;TMEM123;CYB5R4;SCFD1;PRDX4;NDOR1;INPP5D;DHX37;SAFB2;ZC3H18;NPHP4;NCKAP1L;EIF4EBP3;ZNF785;…
STAT1_K562_hg19	43/345	0.000145435	0.00157709	-1.54201	13.6249	CCDC71L;TMEM87B;IFIT5;RHOBTB3;GMPR;UBFD1;UBE2L6;BRCA2;IFIT3;GTF2E2;APOL6;IFI16;EPSTI1;NBN;CCNL1;APOL1;TMSB10;EARS2;TOP3B;EIF2B4;GSDMB;WARS;DDX58;RARRES3;GINS3;PHF11;RAB27A;LNPEP;LSR;PDIA6;PSMB8;FOXP1;PARP10;MRPL30;PSMA3;OAS1;OAS2;ARPC3;ZNF337;LAP3;XAF1;LUC7L2;TRIM56
NFATC1_GM12878_hg19	144/1532	0.000104304	0.00118799	-1.48164	13.5839	LINC00265;CCNC;NR3C1;SAT1;FAIM3;YARS2;CYB5D1;FNTB;SLC39A8;DENR;TMSB10;CCDC94;EARS2;SKP1;SRRM2;ABT1;TIPIN;PRKAB2;RPS9;TSTD1;TYW3;ZFYVE20;BCS1L;TICAM1;JMJD8;MPEG1;C12ORF10;NIF3L1;DOK3;HNRNPUL1;SLC9A8;TMEM79;ANAPC2;ZNF397;SEMA7A;PRKRIP1;CREM;ARL1;COPS7B;LY9;CD79A;ZNHIT2;CYB5R4;RHOT2;APOM;SYNGR2;ZMAT3;ERI2;INPP5E;ZNF668;NCKAP1L;BMF;LYN;DNAJC27-AS1;ACBD6;EIF2B4;NARG2;RHBDD3;TIPARP;SETD1A;CLEC17A;TIMM4…
POLR2AphosphoS5_MEL cell line_mm9	234/2661	5.90077e-05	0.000793836	-1.38262	13.4638	ARL6IP1;PANK1;BACH1;DCAF6;GLS;CYB5D1;CDC20;TRIM28;WDR90;STMN1;CCNL1;CCDC94;ACOT9;TIPIN;CMC2;SLC11A2;GOLPH3L;JMJD8;RUNX1;RNF123;CFDP1;SNHG12;SNORD104;PRR14;MRPL18;NPRL3;LHB;TRMT2A;RPAP1;OSGEP;DEDD2;PGS1;SCFD1;ZNHIT2;HSPH1;PRDX4;SNX2;INPP5D;ST8SIA4;CSTF1;HIST1H3I;BANP;LYN;EGR1;RABGAP1L;HIST1H4K;SURF2;RAB27A;SNHG7;MCAT;SNHG3;MLLT11;CALM2;FERMT3;AARS;FBXL6;ELL;GFM2;HSCB;KRI1;BRCA2;COX7C;MED18;CLYBL;L…
SIN3A_CH12.LX_mm9	182/2000	7.43169e-05	0.000918827	-1.39189	13.233	UBXN2B;GOLT1B;TONSL;MRFAP1;LY75;GCC2;UBE2L6;CCNC;LDLRAD4;ADARB1;NR3C1;EDC4;ABHD12;CCND3;RINL;MAEA;MPC1;SESN1;HOMER3;NRCAM;EARS2;ACOT9;KCNK10;CMC2;SHISA5;ZFYVE20;UBALD1;TEX2;JMJD8;RNF40;ALDH3A2;RNF126;CFDP1;DOK3;PRKAR1A;HGS;CDC37;PSME1;ENTHD2;UBE2V1;MZF1;LETMD1;CSNK1G2;RHNO1;KANK3;ANAPC2;LRRC56;TMEM87B;PLGRKT;STXBP1;NPRL2;PRKRIP1;HSPA4L;ARL1;COPS7B;TRMT2A;RPAP1;FBXO44;MYL12B;DHX30;CYB5R4;PORCN;MIE…
JUN_K562_hg19	347/4156	5.66522e-05	0.000793836	-1.34967	13.1979	PANK4;MDC1;PITPNA;GCC2;SLC4A2;NOC2L;RRP8;SCAMP4;ALKBH5;HERC3;SYNGAP1;CAPNS1;FTH1;STMN1;LONP1;CCNL1;EARS2;CCDC94;SKP1;PRKAB2;ZFYVE20;JMJD8;MAPK8IP3;SND1;MAPK8IP1;HCFC1;NIF3L1;ISL2;RNF126;CDC34;PPA2;SNHG12;IFT81;CDC37;TMEM79;LAP3;LETMD1;CES3;TELO2;PRR14;TMEM87B;AARS2;STXBP4;NPRL2;MFI2;PRKRIP1;MRPL18;NPRL3;COPS7B;TRMT2A;TXN;LIAS;RPAP1;MYL12A;DEDD2;PGS1;RHOT2;SCFD1;CYB5R4;ZNHIT2;RAB11FIP1;SYNGR2;APOM…
YY1_K562_hg19	220/2496	8.90182e-05	0.00106822	-1.40114	13.0679	PANK4;GEMIN8P4;SLC4A2;NOC2L;PEX26;DCAF6;RAVER1;WDR90;CDC27;CPNE1;LONP1;ATXN7L2;SEC62;ABT1;SRRM2;PRKAB2;ZNF282;TYW3;ZFYVE20;MRPS18A;MAPK8IP3;JMJD8;SND1;HCFC1;SLC5A6;NISCH;RNF126;PPA2;CDC37;GRWD1;TMEM79;SUCLG2;LETMD1;ZNF830;PRR14;AARS2;PRKRIP1;ENDOD1;COPS7B;TRMT2A;TXN;ATP5O;RPAP1;PGS1;RHOT2;SCFD1;ERI2;MIER2;CSTF1;CEP72;NCKAP1L;BANP;SNX6;NARG2;SURF2;EXOC6B;UPF3B;SNHG7;GBAS;FASN;C19ORF44;C19ORF48;RPA…
ZBTB33_A549_hg19	200/2245	0.000107895	0.00120605	-1.38377	12.6398	MDC1;ARL6IP1;CCNC;SLC4A2;RRP8;DCAF6;CYB5D1;CDC20;ALKBH5;TRIM28;CAPNS1;FLAD1;CDC27;LONP1;DENR;C19ORF55;SEC62;CCDC94;ABT1;TIPIN;TYW3;ZFYVE20;WDR73;JMJD8;MAPK8IP3;SLC5A6;RNF123;NIF3L1;SNHG12;GRWD1;TMEM79;ZNF830;PPP1R37;STXBP4;PRKRIP1;GNN;HSPA4L;NPRL3;COPS7B;LIAS;SKA3;OSGEP;PGS1;ZNHIT2;RHOT2;PRDX4;ERI2;DHX37;CSTF1;NARG2;HIST1H4K;H3F3B;UPF3B;C20ORF24;SNHG7;ERLIN2;SNHG3;MRPL30;INTS5;NOL12;CALM2;CEP89;S…
POLR2AphosphoS2_CH12.LX_mm9	181/2000	0.000104823	0.00118799	-1.36847	12.5396	PANK4;MDC1;MIDN;MTCH2;UBXN2A;AVIL;PITPNA;FCF1;MRFAP1;LY75;BACH1;FAM107B;GLS;ABHD12;CDC20;SCAMP4;BAIAP2L2;PAIP2B;RNF19A;LONP1;CPNE1;HOMER3;ABT1;ACOT9;IAH1;DGAT1;TYW3;APLP2;GOLPH3L;MRPS18A;WDR73;LARP4B;PDIA6;SND1;ALDH3A2;EML4;HIC2;ISL2;DOK3;PPA2;PSPC1;HGS;HNRNPUL2;NAAA;PSME1;PPIE;SRSF4;UBE2V1;SNRPB;NOTCH2;SEMA7A;LRRC56;RNASEH2B;AARS2;FECH;CDCA4;NPRL3;MRI1;RPAP1;STK4;MYL12A;FOXO1;MYL12B;SBNO2;NDOR1;…
SIN3A_Panc1_hg19	97/976	0.000220883	0.00212048	-1.48955	12.5388	TONSL;FCF1;GCC2;SAT1;CYB5D1;SESN3;FLAD1;NARS2;DENR;KPNA2;TMSB10;ABT1;GBAP1;RPS9;ZFYVE20;PGD;GTF2F1;MAPK8IP3;C12ORF10;ZNF90;HNRNPUL1;LAP3;LETMD1;PPID;AARS2;STXBP4;ENDOD1;COPS7B;STK4;SNX4;CYB5R4;ERI2;SAFB2;DHX37;CSTF1;KIAA1407;CDT1;SLC35E1;NFATC2;HARS2;MRPL30;TMEM234;LRCH4;CEP89;FBXL6;NFKBIB;C19ORF48;OSCP1;CCDC121;GFM2;DDX12P;BRCA1;C1ORF213;KRI1;TMED3;LRRC47;RFC5;CCDC39;DFFA;RMI1;DDX58;NCOA3;SLC39A…
MYC_MCF-7_hg19	409/5003	6.50275e-05	0.00084226	-1.28516	12.3898	PI4K2B;MDC1;DPY19L2P2;ADARB1;NOC2L;RRP8;DCAF6;RAVER1;CAPNS1;WDR90;STMN1;EARS2;ACOT9;PRKAB2;MECR;IAH1;TYW3;ZFYVE20;SND1;NISCH;EML5;RNF123;RNF126;TMEM79;LETMD1;ZNF397;NPRL3;ENDOD1;COPS7B;SKA3;UGT8;CYB5R4;HSPH1;PRDX4;CEP72;ST3GAL5;ZBTB7A;LYN;JAG1;H3F3B;GTF2IRD2;EDEM1;UPF3B;MTHFS;C20ORF24;ERLIN2;MCAT;GLUD1;FASN;REL;MKS1;CEP89;C19ORF48;GMEB2;WDR41;KRI1;FAM127B;MED18;DDA1;LMBR1;SMPD4;TMSB4X;ZNF280C;FLV…
PBX3_SK-N-SH_hg19	186/2063	0.000102215	0.00118799	-1.34317	12.3416	MDC1;LINC00263;MIDN;ARL6IP1;GEMIN8P4;PITPNA;CCNC;NUCKS1;RRP8;GLS;EDC4;ALKBH5;HERC3;CAPNS1;FLAD1;RASSF5;RNF19A;TMSB10;PHLDA1;HMGN3;CCDC94;EARS2;ABT1;PRKAB2;DGAT1;TSTD1;NFKBIL1;TPM1;ZBTB37;GOLPH3L;ZFYVE20;BCS1L;PGD;MAPK8IP3;PDIA6;ALDH3A2;NISCH;ZNF90;NIF3L1;TMX4;HNRNPUL1;HNRNPUL2;HGS;GRWD1;KIAA1731;WDFY1;SRSF4;KANK3;SNRPB;KHDRBS2;CDCA4;GNN;KLHL17;WDR63;RHOBTB3;UBFD1;TRMT2A;HSPBP1;FOXO1;RHOT2;APOM;ER…
POLR2A_GM10847_hg19	180/2000	0.000146886	0.00157709	-1.3893	12.2618	CARS;MTCH2;LINC00265;GOLT1B;PITPNA;ICAM3;LOC100289230;MT1X;PHRF1;LIPA;EDC4;RASSF1;MAEA;RINL;WDR90;WDR91;SEC62;KPNA2;PLEKHM1P;SKP1;LINC00493;ABT1;RPS9;PRKAB2;MECR;IAH1;AGTPBP1;DGAT1;SWAP70;SLC11A2;MRPS18A;TEX2;BCS1L;MAPK8IP3;NISCH;EML4;RNF123;TWSG1;PSPC1;HGS;SLC7A5P1;LAP3;SRSF6;TELO2;ZNF397;SEMA7A;TMED10;FECH;STXBP4;MFI2;ITPR1;ENDOD1;UBR3;MRI1;STK4;SKA3;RPAP1;OSGEP;FOXO1;MYL12A;MYL12B;PGS1;ZNHIT2;…
CTCF_HepG2_hg19	263/3081	0.000144919	0.00157709	-1.37357	12.1415	MDC1;SLC23A2;ARL6IP1;GFI1;TONSL;UBE2L6;ALKBH5;ALCAM;CPNE1;CYP1B1;FBXO6;DENR;IL12A;HOMER3;SEC62;EARS2;CCDC94;TBC1D10B;IL15RA;PRKAB2;ST6GAL1;MECR;ZNF282;NFKBIL1;GOLPH3L;MAPK8IP3;RNF123;EML5;TWSG1;PPA2;FNDC1;IFT81;CES3;PRR14;PPP1R37;AARS2;SP140;MFI2;MRPL18;HSPA4L;TRMT2A;CYB5R4;RHOT2;ZNHIT2;SNX2;HSPH1;SYNGR2;DHX34;PDGFD;ERI2;INPP5D;INPP5E;ST3GAL5;PIP5K1B;SCAI;RBM10;DECR1;PLK3;NARG2;HIST1H4K;TIPARP;GT…
ELF1_HepG2_hg19	181/2019	0.000172366	0.00182663	-1.39732	12.109	CARS;ZNF692;LINC00265;TAMM41;DQX1;GEMIN8P4;PITPNA;FCF1;NOC2L;LIPA;RRP8;GALNT10;PEX26;EDC4;PROSC;FTH1;CDC27;CPNE1;PHLDA1;PLEKHM1P;CCDC94;EARS2;GBAP1;ABT1;TIPIN;MECR;KDM2B;COG6;ANKRD44;TYW3;APLP2;GOLPH3L;ZFYVE20;MRPS18A;TTC21A;GTF2F1;C9ORF64;RNF123;TMX4;HNRNPUL1;IFT81;HGS;CDC37;TMEM79;KIAA1731;WDFY1;UBE2V1;ZNF830;PPID;ANAPC2;ZNF397;LRRC56;TMED10;ITPR1;LIAS;ATP5O;PGS1;ZNHIT2;CYB5R4;RHOT2;NDOR1;DHX34…
USF1_GM12878_hg19	192/2162	0.000178759	0.0018701	-1.38536	11.9549	PANK4;PI4K2B;LINC00263;MIDN;MTCH2;NAB2;FAM13A;DPY19L2P2;TONSL;GLS;CYB5D1;SCAMP4;CCND3;HERC3;SYNGAP1;C19ORF54;FLAD1;WDR90;KHSRP;STMN1;LONP1;SLC39A8;LZTS2;GYG1;EARS2;PIAS4;LINC00493;CPT1A;SFMBT2;ZBTB37;KMO;RUNX1;ALDH3A2;NISCH;EML4;ZNF90;ILF3;CFDP1;DOK3;PRKAR1A;SNORD104;ZNF318;WDFY1;S100A6;LAP3;UBE2V1;TSNARE1;RPP25;TELO2;FKBP5;LRRC56;RNASEH2B;TMEM87B;TMED10;CDCA4;BRI3;NPRL3;ARX;UBFD1;DTX3;STK4;LY9;O…
STAT2_K562_hg19	35/271	0.000296726	0.00257584	-1.47172	11.9544	MDC1;PI4K2B;IFIT5;RHOBTB3;GMPR;TRMT2A;UBFD1;UBE2L6;BRCA2;IFIT3;GTF2E2;APOL6;SYNGAP1;IFI16;EPSTI1;DGCR8;NBN;APOL1;EARS2;GSDMB;WARS;HSPA1L;DDX58;PHF11;LNPEP;YDJC;FOXP1;PARP10;PSMA3;OAS1;OAS2;CCDC9;LAP3;XAF1;TRIM56
CTCF_GM12892_hg19	179/2000	0.000204481	0.00201032	-1.40425	11.9291	SLC23A2;PI4K2B;MDC1;MTCH2;PITPNA;GPR63;FCF1;IKZF1;YARS2;ZDHHC2;RRP8;GALNT10;ABHD12;ALKBH5;ALCAM;RASSF2;FNTB;HOMER3;NBN;TMSB10;GYG1;EARS2;TBC1D10B;PRKAB2;TSTD1;DGAT1;ZNF282;NFKBIL1;CHD1L;TICAM1;EML5;RAB30;TMX4;TWSG1;TXLNB;PPA2;FNDC1;HNRNPUL1;GRWD1;ZNF318;WDFY1;LETMD1;SLC27A2;CES3;PPID;CSNK1G2;PPP1R37;SEMA7A;LRRC56;AARS2;HSPA4L;ENDOD1;ITPR1;ARL1;UBR3;TRMT2A;LY9;FOXO1;LOC100129931;MYL12B;ZFP36L1;STI…
SREBF1_GM12878_hg19	118/1234	0.000228995	0.00217279	-1.42121	11.9123	PANK4;CARS;LINC00263;UCKL1-AS1;SLC4A2;PHRF1;ZDHHC2;PEX26;EDC4;PROSC;CCND3;RAVER1;SESN1;STMN1;C19ORF55;ZNF444;MEN1;ZGPAT;DGAT2;DGAT1;ATP11A;JMJD8;ILF3;SNHG12;HGS;RAB34;CHMP4B;TSNARE1;ANAPC2;RTEL1;TMED10;NPRL2;ITPR1;COPS7B;TRMT2A;ATP5O;MYL12A;MYL12B;DHX30;CYB5R4;HSPH1;SNORD110;NPHP4;TSNAXIP1;ZBTB7A;BANP;CDT1;EIF2B4;EGR1;RABGAP1L;CPSF1;RHBDD3;SURF2;XRCC3;SREK1IP1;TMEM11;FASN;C19ORF44;NOL12;GPR18;RAD…
FOSL2_A549_hg19	129/1375	0.000261614	0.0024489	-1.43307	11.8208	MDC1;ARL6IP1;TAMM41;CCNC;SAT1;GLS;CYB5D1;EDC4;ABHD12;CAPNS1;FNTB;CPNE1;DENR;C19ORF55;PHLDA1;CCDC94;SKP1;ABT1;RPS9;DGAT1;ZNF282;ZFYVE20;C12ORF10;NIF3L1;RAB30;SNHG12;TMEM79;S100A6;CHMP4B;SRSF4;MZF1;ANAPC2;SNRPB;TMEM87B;STXBP4;ITPR1;ARL1;COPS7B;OSGEP;DEDD2;BCL2L12;PGS1;CSTF1;ZNF668;KIAA1407;DNAJC27-AS1;NARG2;RHBDD3;TIPARP;CAV1;SREK1IP1;LNPEP;SNHG7;ERLIN2;EEF2;SNHG3;MRPL30;PAN2;TMEM234;TRIP6;INTS5;AD…
MAX_MEL cell line_mm9	179/2000	0.000204481	0.00201032	-1.37649	11.6934	MDC1;GOLT1B;LY75;MRFAP1;SAYSD1;SCAMP4;PAIP2B;RASSF1;TRIM28;KHSRP;WDR90;STMN1;LONP1;EARS2;CCDC94;SRRM2;PRKAB2;MECR;DGAT2;AGTPBP1;APLP2;ZFYVE20;MRPS18A;UBALD1;CHD1L;WDR73;PDIA6;MAPK8IP3;JMJD8;RNF40;SND1;ALDH3A2;ILF3;RNF126;PHOSPHO1;CFDP1;HGS;SLC9A8;GRWD1;CDC37;LETMD1;NOTCH2;RNASEH2B;MRI1;UBFD1;STK4;LIAS;HSPBP1;OSGEP;MYL12A;FAM221A;RAB11FIP1;PRDX4;NDOR1;SAFB2;SMYD2;ST8SIA4;ZC3H18;VARS2;RBM10;MAP2K6;…
FOS_GM12878_hg19	119/1244	0.000212292	0.00206227	-1.37934	11.6659	LINC00263;GOLT1B;NUCKS1;CDC20;PROSC;HERC3;PAIP2B;MAEA;SYNGAP1;C19ORF54;FLAD1;KHSRP;HIST1H2AE;C19ORF55;KPNA2;FBXO8;HMGN3;CCDC94;TBC1D10B;GBAP1;SLC11A2;GOLPH3L;PGD;PDIA6;ILF3;HNRNPUL1;HGS;HNRNPUL2;SNORD104;PRR14;KANK3;LRRC56;MRPL18;GNN;WDR63;NLK;OSGEP;FOXO1;STIP1;FUT8;NCKAP1L;NPHP4;HIST1H3I;ZNF785;SCAI;EGR1;H3F3B;XRCC3;PYCR2;PAN2;SP2;FASN;CNOT3;ADCK3;LRCH4;RAD9A;AARS;NFKBIB;CEP89;MON1B;OSCP1;MRPS12…
CTCF_keratinocyte_hg19	283/3361	0.00019603	0.00201032	-1.35844	11.5973	MDC1;PITPNA;UBE2L6;SLC4A2;LIPA;RRP8;GLS;CYB5D1;ALKBH5;HERC3;ALCAM;WDR91;CDC27;HOMER3;FBXO6;IL12A;DENR;SEC62;EARS2;IL15RA;PRKAB2;MECR;COG6;ZNF282;NFKBIL1;GOLPH3L;MAPK8IP3;RUNX1;EML5;RNF123;TWSG1;SNHG12;FNDC1;PPA2;LETMD1;CES3;PRR14;PPP1R37;AARS2;MFI2;HSPA4L;ENDOD1;TRMT2A;ATP5O;SKA3;LIAS;RHOT2;HSPH1;PRDX4;SNX2;DHX34;PDGFD;ST3GAL5;ZBTB7A;RBM10;DECR1;LYN;PLK3;NARG2;HOMER1;HIST1H4K;GTF2IRD2;TIPARP;SETD…
GATA2_endothelial cell of umbilical vein_hg19	179/2000	0.000204481	0.00201032	-1.36495	11.5953	LINC00263;LINC00265;ARL6IP1;LY75;YARS2;IFIT3;ETS2;CYB5D1;PEX26;GLS;ALCAM;FTH1;HIST1H2AE;DENR;NBN;CCNL1;PHLDA1;ZNF444;EPHB4;SOX5;ABT1;PPP1R16B;PRKAB2;ST6GAL1;AGTPBP1;COG6;DGAT1;KDM2B;TYW3;NFKBIL1;ARID5B;CHD1L;SND1;RUNX1;TMX4;NIF3L1;PSPC1;GRWD1;SNORD104;WDFY1;ADAM9;HPRT1;SLC27A3;TMEM87B;STXBP4;MFI2;STK39;ITPR1;MRI1;GMPR;TXN;SKA3;OSGEP;FAM149A;MYL12A;MYL12B;PGS1;TMEM123;DHX30;CYB5R4;SCFD1;HSPH1;DHX3…
POLR2A_HepG2_hg19	501/6264	6.0316e-05	0.000793836	-1.19224	11.5837	MDC1;SNORA8;WDR83;ADARB1;SLC4A2;NOC2L;GLS;ALKBH5;WDR91;STMN1;C19ORF55;EARS2;ACOT9;PRKAB2;MECR;IAH1;TYW3;ZFYVE20;WDR73;SND1;C9ORF64;HCFC1;SLC5A6;NISCH;ISL2;LETMD1;PRR14;ZNF397;NPRL2;MFI2;PRKRIP1;COPS7B;SKA3;CYB5R4;RHOT2;HSPH1;CEP72;ZBTB7A;LYN;PLK3;JAG1;TIPARP;EDEM1;UPF3B;C20ORF24;MTHFS;LNPEP;MCAT;MRPL30;GLUD1;FASN;REL;C19ORF48;KRI1;MED18;DDA1;LETM2;TMEM189;LMBR1;SMPD4;CHAF1A;KIAA1147;TMSB4X;ZNF280…
CHD4_K562_hg19	179/2000	0.000204481	0.00201032	-1.33008	11.2991	MIDN;ANKRD13D;ARL6IP1;GEMIN8P4;TONSL;SAT1;PEX26;DOCK11;ALKBH5;SYNGAP1;MAEA;CAPNS1;RNF19A;CDC27;FBXO6;NBN;LZTS2;EARS2;EPHB4;PPP1R16B;C11ORF84;ACOT9;IL15RA;PRKAB2;MECR;DGAT2;ZGPAT;KDM2B;ZNF282;SHISA5;ZFYVE20;ATP1B2;PGD;TEX2;SND1;RUNX1;CDC34;SNHG12;PRKAR1A;SNORD104;CMPK1;HPRT1;SLC27A2;TELO2;PRR14;CSNK1G2;FECH;CDCA4;STXBP4;MFI2;KLHL17;GMPR;TRMT2A;UBFD1;TXN;STK4;ATP5O;OSGEP;MYL12A;ZFP36L1;DEDD2;CD79A;…
POLR2A_K562_hg19	546/6920	9.89101e-05	0.00116972	-1.20847	11.1437	PI4K2B;MDC1;DQX1;WDR83;ADARB1;SLC4A2;NOC2L;RRP8;DCAF6;GLS;ALKBH5;RAVER1;WDR91;HOMER3;PLEKHM1P;EARS2;ACOT9;PRKAB2;MECR;IAH1;ZFYVE20;WDR73;SND1;C9ORF64;EML4;NISCH;SLC5A6;RNF123;RNF126;PSME1;HPRT1;LETMD1;ZNF397;MRPL18;MFI2;PRKRIP1;HSPA4L;COPS7B;SKA3;DEDD2;RHOT2;CYB5R4;PRDX4;CEP72;NCKAP1L;LYN;PLK3;HLA-DRB5;JAG1;TIPARP;LRBA;EDEM1;SETD1A;UPF3B;C20ORF24;LNPEP;ERLIN2;MCAT;MRPL30;MLLT11;GLUD1;TRIP6;REL;FE…
SIN3A_MEL cell line_mm9	178/2000	0.000282793	0.00253581	-1.33919	10.9422	MDC1;TONSL;GCC2;CCNC;RRP8;FAM107B;DCAF6;CDC20;MAEA;FLAD1;CHEK1;STMN1;HOMER3;CCDC94;EARS2;MEN1;ACOT9;CPT1A;AGTPBP1;DGAT1;NFKBIL1;GOLPH3L;SHISA5;TTC21A;UBALD1;MRPS18A;CDPF1;TEX2;HCFC1;ALDH3A2;ILF3;RNF126;CFDP1;HNRNPUL1;HGS;SLC9A8;GRWD1;PSME1;LAP3;UBE2V1;ENTHD2;SRSF6;CSNK1G2;TELO2;LRRC56;NPRL2;PRKRIP1;UBR3;COPS7B;UBFD1;TRMT2A;MYL12B;DHX30;SBNO2;HSPH1;SMYD2;ST8SIA4;SAFB2;PLK3;EIF2B4;SURF2;GLMN;RAB27A…
SRF_ECC-1_hg19	146/1602	0.000377974	0.00310822	-1.38308	10.8996	UBXN2B;ARL6IP1;GEMIN8P4;FCF1;SLC4A2;IKZF2;LONP1;CCDC94;EARS2;ABT1;C11ORF84;PRKAB2;MECR;TPM1;ZFYVE20;TTC21A;TEX2;PGD;ATAD3B;JMJD8;C9ORF64;SND1;ALDH3A2;ILF3;RAB30;TMEM79;WDFY1;CHMP4B;ZNF830;ANAPC2;PPP1R37;PRKRIP1;CREM;COPS7B;UBFD1;TRMT2A;LIAS;MYL12A;ZNHIT2;NDOR1;RAB11FIP1;HSPH1;ERI2;NACC1;CSTF1;ZC3H18;E4F1;KIAA1407;BANP;EIF2B4;CPSF1;SLC35E1;CAV1;RAB27A;SNHG7;SYNJ2;ERLIN2;MCAT;CHERP;MRPL30;INTS5;MKS…
CEBPD_HepG2_hg19	113/1181	0.00030354	0.00260725	-1.34463	10.8915	CARS;TAMM41;NOC2L;SAT1;YARS2;EDC4;ABHD12;RNF19A;FTH1;KHSRP;CPNE1;KPNA2;SKP1;LINC00493;DGAT1;ZFYVE20;ALDH3A2;NISCH;SNHG12;SLC9A8;PSME1;WDFY1;LAP3;TSNARE1;SNRPB;SEMA7A;TMEM87B;GNN;UBR3;UBFD1;RPAP1;FOXO1;SCFD1;RHOT2;SYNGR2;DHX34;ZMAT3;SMYD2;ST3GAL5;E4F1;BANP;EIF2B4;OSBPL8;ACBD6;KLHL21;TIMM44;SNHG7;EEF2;GBAS;MARCH6;SNHG3;MRPL30;SP2;FASN;INTS5;ZNF414;MDM4;LRCH4;CALM2;SUGP2;MON1A;FBXL6;MON1B;AARS;CCDC1…
CTCF_SK-N-SH_hg19	304/3657	0.000264097	0.0024489	-1.2936	10.6582	MDC1;ARL6IP1;TONSL;UBE2L6;SLC4A2;RRP8;ALKBH5;HERC3;ALCAM;WDR90;LONP1;CYP1B1;HOMER3;DENR;FBXO6;IL12A;SEC62;CCDC94;EARS2;TBC1D10B;ST6GAL1;PRKAB2;COG6;ZNF282;NFKBIL1;ZFYVE20;WDR73;MAPK8IP3;C9ORF64;SND1;MAPK8IP1;EML5;RNF123;TWSG1;PPA2;FNDC1;SNHG12;GRWD1;LETMD1;CES3;PRR14;PPP1R37;AARS2;MFI2;NPRL2;HSPA4L;COPS7B;TRMT2A;MYL12B;ZNHIT2;RHOT2;HSPH1;DHX34;PDGFD;ERI2;INPP5E;ST3GAL5;RBM10;SCAI;DECR1;PLK3;HOMER…
SRF_myocyte_mm9	152/1668	0.000286714	0.00254303	-1.30036	10.6071	MIDN;PITPNA;MUM1;CCNC;RRP8;GLS;WDR91;LONP1;NBN;TMEM38B;LGALS8;CCDC94;TBC1D10B;PRKAB2;MECR;DGAT1;TPM1;GOLPH3L;ZFYVE20;UBALD1;TEX2;BCS1L;MAPK8IP3;SND1;RNF126;TMX4;ILF3;SNHG12;CMPK1;CHMP4B;CSNK1G2;FKBP5;ANAPC2;LRRC56;TMEM87B;AARS2;PRKRIP1;TRMT2A;LIAS;MYL12A;BCL2L12;TMEM123;STIP1;SYNGR2;ZMAT3;NACC1;SAFB2;CSTF1;ZC3H18;E4F1;HIST1H3I;ZBTB7A;MAP2K6;OSBPL8;EIF2B4;EGR1;PLK3;HOMER1;SLC35E1;XRCC3;KLHL21;SUCO…
FOS_K562_hg19	178/2000	0.000282793	0.00253581	-1.29119	10.55	LINC00263;MDC1;LINC00265;GOLT1B;ARL6IP1;NUCKS1;GLS;PROSC;CDC20;ALKBH5;HERC3;PAIP2B;MAEA;SESN3;FLAD1;KHSRP;STMN1;HIST1H2AE;C19ORF55;KPNA2;HMGN3;CCDC94;GBAP1;APLP2;SLC11A2;GOLPH3L;PGD;PDIA6;SND1;C12ORF10;ILF3;HGS;HNRNPUL2;SNORD104;ADAM9;LETMD1;SRSF6;PRR14;KANK3;GNN;MRPL18;WDR63;LIAS;OSGEP;FOXO1;STIP1;UBR5;CSTF1;NCKAP1L;NPHP4;ZNF785;SCAI;RBM10;DNAJC27-AS1;H3F3B;GTF2IRD2;EDEM1;XRCC3;KLHL21;PILRB;TIMM…
RELA_GM15510_hg19	177/2000	0.000388527	0.00310822	-1.33926	10.5174	PANK4;LINC00265;GOLT1B;GPR63;FCF1;TONSL;ICAM3;GCC2;SAYSD1;LOC100289230;NOC2L;PHRF1;SAT1;ABHD12;EDC4;SCAMP4;RASSF1;ALCAM;SLC39A8;ATXN7L2;EARS2;CCDC94;ABT1;RPS9;PRKAB2;SLC11A2;TICAM1;BCS1L;JMJD8;SND1;NISCH;NIF3L1;HGS;GRWD1;PPIE;LAP3;SRSF6;LETMD1;TELO2;PPP1R37;SEMA7A;AARS2;STXBP4;CDCA4;PRKRIP1;NPRL3;ARL1;ENDOD1;ATP5O;STK4;LIAS;MYL12B;DEDD2;SCFD1;RHOT2;SBNO2;NDOR1;ZMAT3;SAFB2;NPHP4;E4F1;ZNF787;KIAA14…
TCF12_GM12878_hg19	99/1023	0.000485039	0.00366474	-1.37567	10.4981	PI4K2B;RRP8;EDC4;EPSTI1;LONP1;FBXO6;SEC62;CCDC94;PPP1R16B;TSTD1;ANKRD44;JMJD8;MAPK8IP3;HIC2;TXLNB;WDFY1;CHMP4B;NOTCH2;SEMA7A;AARS2;ITPR1;ARL1;RHOBTB3;LY9;CORO1C;CD79A;SBNO2;ERI2;INPP5D;EIF4EBP3;LYN;EIF2B4;HLA-DRB5;RHBDD3;CPSF1;PILRB;SNHG7;STAM;SNHG3;PARP10;MRPL30;CCDC88B;FASN;INTS5;LRCH4;CALM2;SLC26A6;C19ORF48;AARS;CCDC121;MRPS10;ETFA;MED18;METTL12;TMEM189;CYP4V2;TMSB4X;POLI;LRRC47;TOP3B;DUSP2;CR…
CTCF_HeLa-S3_hg19	275/3275	0.000296339	0.00257584	-1.2916	10.493	MDC1;TONSL;UBE2L6;RRP8;ALKBH5;ALCAM;CDC27;HOMER3;FBXO6;IL12A;DENR;SEC62;CCNL1;EARS2;TBC1D10B;IL15RA;PRKAB2;MECR;ZNF282;NFKBIL1;SLC11A2;GOLPH3L;MAPK8IP3;RUNX1;EML5;RNF123;TWSG1;NIF3L1;PPA2;IFT81;GRWD1;LETMD1;CES3;PPP1R37;AARS2;MFI2;HSPA4L;NPRL3;TRMT2A;NLK;RHOT2;CYB5R4;HSPH1;SNX2;DHX34;INPP5E;ST3GAL5;ZBTB7A;RBM10;SCAI;DECR1;STAT5A;NARG2;HIST1H4K;GTF2IRD2;SETD1A;NFATC2;C20ORF24;SNHG7;ERLIN2;GBAS;HAR…
BACH1_K562_hg19	177/2000	0.000388527	0.00310822	-1.33508	10.4846	MDC1;TAMM41;GEMIN8P4;PITPNA;SLC4A2;ADARB1;SAT1;DCAF6;EDC4;ALKBH5;RAVER1;STMN1;CDC27;CHEK1;FNTB;BRWD1-IT2;NBN;C19ORF55;KPNA2;HMGN3;CCDC94;GBAP1;ABT1;MECR;DGAT1;ARID5B;TTC21A;CHD1L;TICAM1;PGD;BCS1L;SND1;NIF3L1;HNRNPUL1;SNORD104;GRWD1;PSME1;UBE2V1;LAP3;ZNF830;SRSF6;TELO2;ANAPC2;TMEM87B;LRRC56;FECH;GNN;PRKRIP1;KLHL17;GMPR;TRMT2A;TXN;KRBA1;ATP5O;STK4;SKA3;LTBP1;ZFP36L1;CYB5R4;ZNHIT2;RAB11FIP1;DHX37;ZC…
SUPT20H_GM12878_hg19	108/1132	0.000456814	0.00350586	-1.34833	10.3703	MDC1;CD83;RRP8;CYB5D1;ALCAM;SESN3;KHSRP;RNF19A;CHEK1;LONP1;HIST1H2AE;DENR;NBN;CCNL1;ABT1;SNORD58A;RPS9;DGAT2;TYW3;RUNX1;NIF3L1;SNORD104;ZNF830;PPID;ANAPC2;PRKRIP1;GNN;MRPL18;ARL1;COPS7B;SKA3;NLK;LY9;ZFP36L1;NDOR1;SYNGR2;ERI2;INPP5D;NACC1;BMF;BANP;RHBDD3;H3F3B;XRCC3;XRCC1;SREK1IP1;UPF3B;C20ORF24;EEF2;PAN2;DLG1;SP2;SNORD27;BHLHE40;INTS5;MKS1;MDM4;LRCH4;CALM2;AARS;RPAIN;CIITA;TNFAIP8;DDX49;GFM2;ZFAN…
POLR2A_GM19193_hg19	178/2000	0.000282793	0.00253581	-1.26492	10.3354	PANK4;ARL6IP1;PITPNA;FCF1;ICAM3;GCC2;PHRF1;EDC4;PROSC;RASSF1;MAEA;RINL;FLAD1;FTH1;DENR;IL12A;PLEKHM1P;LINC00493;ABT1;MECR;DGAT1;APLP2;ZFYVE20;MRPS18A;WDR73;PGD;TICAM1;TEX2;MAPK8IP3;NISCH;SLC5A6;RNF123;TWSG1;NIF3L1;ZNF318;ASPHD2;LETMD1;TMED10;BRI3;ENDOD1;RPAP1;LIAS;ATP5O;SKA3;MYL12A;FAM149A;RHOT2;SBNO2;NDOR1;ZMAT3;MIER2;INPP5E;SMYD2;DHX37;CEP72;NCKAP1L;E4F1;HIST1H3I;HLA-DRB5;NARG2;CPSF1;SLC35E1;ED…
MAX_NB4_hg19	177/2000	0.000388527	0.00310822	-1.26406	9.92683	CARS;CD86;UBXN2B;LY75;MT1X;IKZF1;PHRF1;NOC2L;EDC4;RINL;FLAD1;WDR90;LONP1;C19ORF55;BSN;PHLDA1;CCDC94;EARS2;SKP1;SRRM2;ABT1;SERPINF1;TICAM1;PDIA6;MAPK8IP3;C12ORF10;EML5;ZNF90;CFDP1;HNRNPUL1;TXLNB;PSME1;WDFY1;S100A6;PPIE;CES3;AARS2;TMED10;MFI2;STXBP1;KLHL17;NPRL3;ARL1;COPS7B;TXN;ATP5O;SKA3;OSGEP;PGS1;SCFD1;RHOT2;PORCN;CYB5R4;NDOR1;SYNGR2;HSPH1;ZMAT3;SAFB2;DHX37;CEP72;NCKAP1L;NPHP4;E4F1;DNAJC27-AS1;L…
YY1_NT2-D1_hg19	177/2000	0.000388527	0.00310822	-1.25946	9.89076	CCDC71L;PANK4;MTCH2;UBXN2B;UBXN2A;MRFAP1;NUCKS1;NOC2L;PEX26;DCAF6;CYB5D1;ABHD12;PROSC;MAEA;WDR90;CPNE1;LONP1;SEC62;ATXN7L2;ABT1;SRRM2;PIAS4;PRKAB2;ZFYVE20;MRPS18A;JMJD8;HCFC1;SLC5A6;NISCH;ZNF90;ILF3;PPA2;SNHG12;CDC37;SNORD104;TMEM79;WDFY1;SUCLG2;PPIE;TSNARE1;LETMD1;ZNF830;SRSF6;ANAPC2;AARS2;TMED10;NPRL2;STK39;UBR3;COPS7B;UBFD1;DTX3;ATP5O;RPAP1;PGS1;SBNO2;SCFD1;RHOT2;NDOR1;SNX2;MIER2;ERI2;NACC1;UB…
RELA_GM12878_hg19	79/785	0.000574566	0.00400723	-1.29998	9.70035	ST7-OT4;CIITA;CCDC121;CXORF21;TNFAIP3;LOC400958;RND1;DOCK10;MRPL1;ALCAM;TMSB4X;PEA15;HIST1H2AE;ITGB8;MAP3K8;NBN;CCNL1;SRGN;NCOA1;SNORD58A;DUSP2;SPHK2;TYW3;ZBTB37;TICAM1;LAT2;CREB1;TXLNB;SNORD104;SLC9A8;BMP2K;LCP1;PPID;RBMS3;BCL2A1;GNN;GCNT1;CXCR5;CCDC107;FOXK1;TXN;IL2RG;ARHGAP15;DTX4;TANK;TSPAN33;MYL12A;ZFP36L1;PSMC3IP;CD79A;SYNGR2;CCL3;ST8SIA4;IL21R;SNORD77;PIP5K1B;RPL18;RPL17;DSCR9;STAT5A;CD74;…
CTCF_GM13977_hg19	176/2000	0.000530281	0.00373025	-1.28128	9.66358	MTCH2;ZNF692;ANKRD13D;UBXN2B;TAMM41;CTNND2;GFI1;ZDHHC2;GALNT10;ETS2;ABHD12;ALKBH5;ALCAM;FNTB;CDC27;HOMER3;FBXO6;IL12A;NBN;SEC62;HMGN3;GYG1;EARS2;TBC1D10B;IL15RA;DGAT2;MECR;COG6;DGAT1;ZNF282;NFKBIL1;ANKRD44;CHD1L;MAPK8IP3;MAPK8IP1;EML5;RNF123;TMX4;TWSG1;DOK3;PPA2;FNDC1;HNRNPUL1;SLC9A8;NAAA;SRSF4;CES3;SLC27A2;CSNK1G2;ANAPC2;PPP1R37;AARS2;CCDC142;MFI2;HSPA4L;CREM;MRI1;COPS7B;UBFD1;TRMT2A;FOXO1;STIP1…
RELA_GM19099_hg19	177/2000	0.000388527	0.00310822	-1.22519	9.62162	CARS;PANK4;MTCH2;ARL6IP1;TAMM41;FCF1;IFIT5;ICAM3;WDR83;LOC100289230;GCC2;UBE2L6;SLC4A2;PHRF1;SAT1;RRP8;PEX26;ABHD12;PROSC;EDC4;RASSF1;ALCAM;CDC27;DENR;IL12A;C19ORF55;ATXN7L2;KPNA2;PHLDA1;TMSB10;EARS2;CCDC94;SKP1;ABT1;SRRM2;RPS9;TIPIN;TSTD1;DGAT1;ZFYVE20;MRPS18A;BCS1L;JMJD8;SLC5A6;NIF3L1;TXLNB;SNHG12;HNRNPUL1;GRWD1;TMEM79;WDFY1;UBE2V1;LAP3;SNRPB;ANAPC2;SEMA7A;AARS2;CCDC142;PRKRIP1;COPS7B;TRMT2A;LI…
TFAP2C_HeLa-S3_hg19	177/2000	0.000388527	0.00310822	-1.20195	9.43911	LINC00263;MIDN;ARL6IP1;GEMIN8P4;WDR83;LOC100289230;ZDHHC2;DCAF6;CDC20;CAPNS1;FLAD1;SESN1;CYP1B1;DENR;NBN;TMEM38B;CCNL1;PLEKHM1P;PIAS4;ACOT9;IL15RA;PRKAB2;IAH1;DGAT1;APLP2;SWAP70;SLC11A2;MAPK8IP3;JMJD8;C9ORF64;SND1;C12ORF10;SLC5A6;ISL2;CFDP1;SNHG12;HGS;HNRNPUL2;SLC9A8;ZNF318;S100A6;ADAM9;SRSF4;HPRT1;LETMD1;RPP25;ANAPC2;RNASEH2B;AARS2;RHOBTB3;ITPR1;TRMT2A;TXN;STK4;FOXO1;MYL12A;ZFP36L1;DHX30;HSPH1;P…
CTCF_GM10266_hg19	176/2000	0.000530281	0.00373025	-1.25124	9.43701	MTCH2;ANKRD13D;TAMM41;GFI1;ZDHHC2;RRP8;GALNT10;ABHD12;ALKBH5;ALCAM;SESN1;FNTB;CDC27;HOMER3;FBXO6;NBN;SEC62;GYG1;HMGN3;EARS2;TBC1D10B;IL15RA;DGAT2;MECR;DGAT1;ZNF282;NFKBIL1;CHD1L;MAPK8IP3;ADAM19;EML5;RNF123;RAB30;TMX4;TWSG1;DOK3;FNDC1;PPA2;HNRNPUL1;NAAA;WDFY1;SRSF4;SLC27A2;CES3;CSNK1G2;PPP1R37;AARS2;MFI2;HSPA4L;CREM;ENDOD1;COPS7B;UBFD1;TRMT2A;FOXO1;MYL12B;STIP1;RHOT2;PRDX4;HSPH1;INPP5D;THEM5;ST3GA…
POLR2AphosphoS5_HCT116_hg19	144/1588	0.000513762	0.00373025	-1.24497	9.42906	CARS;LINC00265;UBXN2B;FAM13A;PITPNA;FCF1;GPR63;LIPA;RRP8;PEX26;EDC4;RASSF5;KHSRP;CDC27;WDR91;SNORD10;SEC62;TMEM38B;PLEKHM1P;ABT1;ST6GAL1;TIPIN;AGTPBP1;COG6;ZNF282;SLC11A2;ZFYVE20;MRPS18A;TEX2;TICAM1;PDIA6;EML4;NAAA;KIAA1731;CHMP4B;PPIE;SRSF6;SLC27A2;CES3;SNRPB;SEMA7A;MFI2;RHOBTB3;ENDOD1;GMPR;TRMT2A;FOXO1;PGS1;DHX30;SNX4;CYB5R4;RHOT2;NDOR1;DHX34;DHX37;ST3GAL5;NPHP4;RIMKLA;SCAI;SNX6;OSBPL8;TFAP2E;R…
TBL1XR1_K562_hg19	284/3414	0.000426475	0.00334619	-1.21263	9.40995	ARL6IP1;SNORA8;GEMIN8P4;FCF1;UBE2L6;GCC2;ADARB1;SLC4A2;RRP8;RASSF1;CDC27;STMN1;CPNE1;FBXO6;EARS2;SKP1;SNORD58A;PRKAB2;MECR;ZNF282;NFKBIL1;SLC11A2;ZFYVE20;GOLPH3L;MRPS18A;BCS1L;MAPK8IP3;JMJD8;C9ORF64;RUNX1;NISCH;CFDP1;CDC37;TMEM79;SUCLG2;ZNF830;CES3;PPP1R37;MFI2;PRKRIP1;NPRL3;ARX;ENDOD1;COPS7B;TRMT2A;SKA3;RPAP1;ATP5O;OSGEP;MYL12A;PGS1;CYB5R4;RAB11FIP1;PRDX4;HSPH1;SNX2;DHX34;DHX37;NCKAP1L;PLK3;HIST…
TCF3_myocyte_mm9	175/1987	0.000529497	0.00373025	-1.24439	9.38715	PI4K2B;SLC23A2;MIDN;NAB2;TONSL;MUM1;ADARB1;IKZF1;GALNT10;DCAF6;HERC3;ALCAM;RNF19A;FTH1;STMN1;CYP1B1;NRCAM;CCNL1;LZTS2;PHLDA1;TBC1D10B;ZGPAT;COG6;DGAT1;ANKRD44;NFKBIL1;SLC11A2;KCNK13;ATP11A;TEX2;PDIA6;DGKZ;RUNX1;TWSG1;RNF126;PHOSPHO1;CDC34;PRKD3;PRKAR1A;TMEM79;CMPK1;CHMP4B;SRSF4;SRSF6;FKBP5;RHNO1;NOTCH2;TMEM87B;AARS2;FECH;HSPA4L;KLHL17;ARX;ENDOD1;TRMT2A;SKA3;GTF2E2;MYL12A;ZFP36L1;MYL12B;PGS1;TMEM1…
ESRRA_GM12878_hg19	98/1023	0.000725882	0.00473856	-1.2987	9.38715	PANK4;CARS;MTCH2;MIDN;UCKL1-AS1;NR3C1;EDC4;C19ORF54;BRWD1-IT2;ATXN7L2;CCNL1;TMSB10;PHLDA1;PPP1R16B;ZGPAT;DGAT1;ZNF282;ATAD3B;MAPK8IP3;HCFC1;RNF123;SCNN1G;SNHG12;CHMP4B;CSNK1G2;ANAPC2;NPRL3;TRMT2A;ATP5O;RHOT2;TSNAXIP1;ZNF787;SNX6;DNAJC27-AS1;PLK3;CDT1;CPSF1;SLC35E1;XRCC3;PYCR2;SNHG7;GBAS;GLUD1;TMEM11;FASN;CNOT3;RLTPR;NFKBIE;SERINC5;COX4I1;COX7C;CLYBL;LARP1B;SMPD4;CYP4V2;ZNF764;TOP3B;DUSP2;PABPC4;D…
EBF1_GM12878_hg19	247/2924	0.000454468	0.00350586	-1.21344	9.33914	PI4K2B;GFI1;FCF1;ICAM3;UBE2L6;LIPA;FLAD1;WDR90;RASSF5;STMN1;EPSTI1;COG6;TSTD1;NFKBIL1;JMJD8;CFDP1;PPA2;TMEM79;PSME1;LAP3;ZNF830;TMEM87B;AARS2;STXBP4;SP140;WDR63;TRMT2A;TXN;SKA3;LY9;MYL12A;LOC100129931;CD79A;SCFD1;RHOT2;SYNGR2;DHX34;ST8SIA4;KCNMB3;HIST1H3I;SCAI;EDEM1;UPF3B;PILRB;PYCR2;MTHFS;ERLIN2;GBAS;HARS2;MCAT;CCDC88B;FASN;TRIP6;MKS1;NOL12;GPR18;CD320;SUGP1;DENND1C;CCDC121;ZFAND2A;TNFRSF13C;ADO…
CEBPB_K562_hg19	231/2716	0.000491048	0.0036761	-1.21757	9.2766	MDC1;FCF1;UBE2L6;IKZF1;CDC20;SCAMP4;ALKBH5;CDC27;LONP1;CCNL1;SEC62;EARS2;CCDC94;ABT1;NFKBIL1;TYW3;SERPINF1;GOLPH3L;C9ORF64;NISCH;NIF3L1;ISL2;CFDP1;PPA2;IFT81;CDC37;SNORD104;TMEM87B;AARS2;PRKRIP1;MRPL18;TRMT2A;SKA3;ATP5O;LIAS;ZNHIT2;CYB5R4;PRDX4;DHX34;DHX37;CSTF1;PIP5K1B;NCKAP1L;RBM10;PLK3;HLA-DRB5;EXOC6B;PYCR2;STAM;ERLIN2;SNHG7;HARS2;MLLT11;MRPL30;TRIP6;TMCC2;MON1A;SUGP2;SUGP1;MON1B;C19ORF48;AARS…
EGR1_ECC-1_hg19	203/2345	0.000459715	0.00350586	-1.20392	9.25202	PANK4;GEMIN8P4;PITPNA;ZDHHC2;DCAF6;STMN1;DENR;C19ORF55;SEC62;EARS2;TSTD1;SLC11A2;HCFC1;NISCH;RNF126;ISL2;TWSG1;TMEM79;LAP3;PRR14;TMEM87B;CDCA4;HSPA4L;COPS7B;TRMT2A;TXN;ATP5O;OSGEP;UGT8;ZNHIT2;RHOT2;APOM;ST3GAL5;CEP72;SLC35E1;SURF2;DCLK2;REL;TMCC2;FBXL6;ZCCHC11;WDR41;C1ORF213;ECSIT;CLYBL;MRC2;SMPD2;LMBR1;TUBA1B;PCLO;AKAP11;ZNF280C;ANXA7;ACADM;MSTO2P;DUSP2;RMI1;GLTSCR2;COL2A1;MED20;GAS8;SLC29A2;FYT…
ZNF384_K562_hg19	176/2000	0.000530281	0.00373025	-1.21138	9.13639	CCDC71L;SLC23A2;UBXN2B;FAM13A;FCF1;GPR63;CCNC;SAT1;RRP8;EDC4;PROSC;CCND3;RNF19A;NARS2;LAMP2;CDC27;C19ORF55;GYG1;EARS2;ABT1;LINC00493;GBAP1;ACOT9;PRKAB2;DGAT2;ZNF282;TYW3;NFKBIL1;SERPINF1;SLC11A2;ZBTB37;GOLPH3L;MRPS18A;PDIA6;JMJD8;C9ORF64;MAPK8IP1;RUNX1;SLC5A6;RNF123;PHOSPHO1;PPA2;SNHG12;TMEM79;SRSF6;SLC27A2;SEMA7A;CCDC142;AARS2;CDCA4;PRKRIP1;MRPL18;KLHL17;CREM;UBR3;COPS7B;TRMT2A;RPAP1;STK4;STIP1;…
SMC3_GM12878_hg19	176/2000	0.000530281	0.00373025	-1.20561	9.09283	CARS;CD86;UBXN2B;TAMM41;GFI1;GPR63;UBE2L6;YARS2;ETS2;DOCK10;CCND3;RASSF2;RINL;ALCAM;RNF19A;WDR90;CDC27;IL12A;HOMER3;FBXO6;MAP3K8;DENR;GYG1;EARS2;ABT1;TIPIN;PRKAB2;MECR;DGAT1;KDM2B;ZNF282;ANKRD44;ZFYVE20;TTC21A;TICAM1;BCS1L;MAPK8IP3;ALDH3A2;RNF123;ISL2;RAB30;TWSG1;TXLNB;PPA2;HNRNPUL2;SLC9A8;WDFY1;SRSF4;ZNF830;SRSF6;CES3;SLC27A2;PPID;ZNF397;RNASEH2B;SP140;MFI2;CREM;COPS7B;SKA3;LY9;MYL12A;ZFP36L1;TM…
NFIC_GM12878_hg19	108/1143	0.000644536	0.00434662	-1.23583	9.07962	CD86;MRFAP1;FAIM3;PEX26;EDC4;ALCAM;CAPNS1;FLAD1;STMN1;LONP1;MAP3K8;CCDC94;EARS2;ABT1;RPS9;NFKBIL1;ZBTB37;BCS1L;ATAD3B;TICAM1;NIF3L1;KIAA1731;LETMD1;ZNF830;PPID;ANAPC2;PRKRIP1;CREM;LY9;OSGEP;TMEM123;ZNHIT2;NDOR1;ZNF785;KIAA1407;HLA-DRB5;TIPARP;GTF2IRD2;CLEC17A;SREK1IP1;PYCR2;ERLIN2;MCAT;HARS2;PAN2;MRPL30;INTS5;CALM2;FBN1;C19ORF48;RPAIN;CCDC121;GFM2;PLEK;MRPS10;LOC400958;MED18;DBT;TIGD1;CCDC51;TTC3…
BHLHE40_CH12.LX_mm9	176/2000	0.000530281	0.00373025	-1.19281	8.99632	PANK4;MDC1;MTCH2;TAMM41;UBXN2A;LDLRAD4;CCND3;TRIM28;NARS2;LAMP2;STMN1;CPNE1;HOMER3;KPNA2;SEC62;PIAS4;PPP1R16B;IL15RA;PRKAB2;SLC15A2;AGTPBP1;MECR;TYW3;APLP2;SWAP70;SLC11A2;TTC21A;MRPS18A;UBALD1;ATP1B2;PDIA6;JMJD8;MPEG1;SND1;EML4;ALDH3A2;RNF123;TWSG1;RNF126;DOK3;GRWD1;S100A6;PSME1;ADAM9;UBE2V1;LETMD1;TELO2;RHNO1;ANAPC2;KANK3;NOTCH2;AARS2;CCDC142;PLGRKT;CDCA4;STXBP1;HSPA4L;RHOBTB3;DTX3;ARHGAP15;STK4…
TAF1_HeLa-S3_hg19	110/1173	0.000752626	0.00479799	-1.24959	8.98699	CARS;MRFAP1;GALNT10;RRP8;GLS;MAEA;SESN1;HIST1H2AE;MAP3K8;KPNA2;SKP1;PIAS4;DGAT1;GOLPH3L;ZFYVE20;PGD;ATAD3B;HIC2;NIF3L1;SNHG12;PSPC1;SUCLG2;S100A4;SRSF6;ZNF397;NOTCH2;NPRL3;ITPR1;RHOBTB3;ATP5O;FOXO1;SBNO2;SCFD1;ZNHIT2;NDOR1;HOXC5;CLSPN;HOXC6;LYN;DNAJC27-AS1;RABGAP1L;CPSF1;CBX4;XRCC3;PILRB;ARHGAP27;SNHG7;HARS2;MANBAL;UBLCP1;ARPC3;FASN;REL;INTS5;CLASRP;CALM2;BCAR3;CSRNP1;TNFAIP8;CCDC121;COX4I1;PDE3B…
YY1_GM12878_hg19	175/2000	0.000718982	0.00473136	-1.22422	8.8605	CARS;PI4K2B;LINC00265;GFI1;GEMIN8P4;PITPNA;MT1X;RRP8;DCAF6;GLS;PROSC;RASSF5;STMN1;DENR;ATXN7L2;PHLDA1;PLEKHM1P;TBC1D10B;SRRM2;ABT1;RPS9;DGAT2;TYW3;HCFC1;NISCH;RNF123;ZNF90;CFDP1;TXLNB;TMEM79;PSME1;CHMP4B;CARD16;ZNF830;PRR14;ZNF397;SEMA7A;TMED10;GNN;SP140;MFI2;PRKRIP1;COPS7B;UBFD1;DTX3;STK4;ATP5O;LY9;MYL12B;PGS1;SBNO2;PRDX4;APOM;SYNGR2;INPP5D;MIER2;NACC1;INPP5E;CSTF1;SAFB2;ZC3H18;ST3GAL5;CEP72;EIF…
CTCF_fibroblast of skin of abdomen_hg19	199/2317	0.000784222	0.00496066	-1.23018	8.79681	MDC1;TONSL;UBE2L6;SLC4A2;RRP8;IFIT3;ALKBH5;ALCAM;DENR;FBXO6;HOMER3;IL12A;SEC62;EARS2;PRKAB2;MECR;ZNF282;NFKBIL1;TYW3;GOLPH3L;MAPK8IP3;RNF123;EML5;TWSG1;PPA2;FNDC1;CES3;PRR14;PPP1R37;AARS2;MFI2;HSPA4L;NLK;ATP5O;RHOT2;HSPH1;SNX2;DHX34;PDGFD;INPP5E;ST3GAL5;SCAI;RBM10;DECR1;NARG2;TIPARP;SETD1A;C20ORF24;SNHG7;ERLIN2;GBAS;HARS2;UBAC2;MLLT11;FASN;NMT2;FEN1;ELL;WDR41;C1ORF213;ECSIT;KRI1;SMPD2;SH3PXD2A;SL…
EGR1_K562_hg19	169/1915	0.000604769	0.00418213	-1.18228	8.76147	CARS;MTCH2;UBXN2B;TAMM41;GEMIN8P4;PITPNA;LY75;GPR63;MUM1;SLC4A2;NOC2L;RRP8;GALNT10;PEX26;ABHD12;PROSC;NARS2;FNTB;LONP1;MAP3K8;TMEM38B;EPHB4;ACOT9;ST6GAL1;PRKAB2;RPS9;MECR;S100A1;SLC11A2;TTC21A;BCS1L;PDIA6;EML4;RNF126;ILF3;TMX4;RAB30;DOK3;HNRNPUL1;SNHG12;PRKAR1A;CHMP4B;PPIE;SUCLG2;TSNARE1;ZNF830;PPID;KANK3;PPP1R37;ZNF397;TMEM87B;STXBP1;PRKRIP1;MFI2;LHB;ITPR1;ENDOD1;RHOBTB3;MRI1;UBFD1;TXN;STK4;ATP5…
E2F6_A549_hg19	136/1503	0.000801695	0.00503218	-1.22764	8.75154	UBXN2A;GEMIN8P4;PITPNA;DPY19L2P2;GPR63;LY75;SAYSD1;PHRF1;ABHD12;TRIM28;FLAD1;NRCAM;FBXO6;HMGN3;EARS2;LINC00493;ST6GAL1;TIPIN;MECR;AGTPBP1;IAH1;SLC11A2;ZFYVE20;PGD;SLC5A6;EML4;NIF3L1;SLC9A8;KIAA1731;S100A6;PPIE;TSNARE1;TELO2;ZNF397;STXBP4;ARX;CREM;ITPR1;COPS7B;TRMT2A;STK4;RHOT2;PRDX4;HSPH1;DHX34;ERI2;EIF4EBP3;E4F1;SCAI;NARG2;XRCC3;UPF3B;PYCR2;ERLIN2;MARCH6;CHERP;MRPL30;PAN2;TMCC2;MDM4;ADCK3;ALDH18…
CTCF_skin fibroblast_hg19	174/2000	0.000968392	0.00560431	-1.2541	8.7033	PI4K2B;MTCH2;UBXN2B;CTNND2;GPR63;ZDHHC2;YARS2;RRP8;GALNT10;ABHD12;ALKBH5;ALCAM;FNTB;HOMER3;FBXO6;NBN;SEC62;GYG1;HMGN3;EARS2;TBC1D10B;DGAT2;COG6;ZNF282;NFKBIL1;TYW3;CHD1L;ADAM19;EML5;RAB30;TMX4;TWSG1;PPA2;FNDC1;HNRNPUL1;GRWD1;WDFY1;SRSF4;SLC27A2;CES3;CSNK1G2;PPP1R37;RTN1;AARS2;STXBP4;ENDOD1;STK39;ITPR1;COPS7B;UBR3;TRMT2A;FOXO1;MYL12B;STIP1;RHOT2;HSPH1;PRDX4;EIF4EBP3;ZNF785;DECR1;ACBD6;EIF2B4;SLC14…
YY1_A549_hg19	110/1173	0.000752626	0.00479799	-1.20175	8.64293	CARS;CCDC71L;NUCKS1;PEX26;CYB5D1;ABHD12;PROSC;MAEA;LONP1;PHLDA1;EARS2;PIAS4;RPS9;DGAT1;ZNF282;ZFYVE20;BCS1L;JMJD8;C12ORF10;HIC2;PPA2;HNRNPUL1;SNHG12;LETMD1;ZNF830;ANAPC2;TMED10;MRPL18;ENDOD1;COPS7B;UBFD1;TRMT2A;PGS1;SBNO2;SCFD1;RHOT2;ERI2;SAFB2;ZC3H18;E4F1;EIF2B4;CPSF1;GLMN;UPF3B;SNHG7;ERLIN2;HARS2;MRPL30;CNOT3;INTS5;ZNF414;C19ORF44;CALM2;FEN1;GFM2;MRPS12;MED18;TCHP;MRPL2;ARV1;ZNF764;TIGD1;LRRC47…
POU2F2_GM12878_hg19	131/1437	0.000749785	0.00479799	-1.19922	8.62927	PI4K2B;ZNF692;TAMM41;GCC2;SAT1;RRP8;EDC4;CDC20;PROSC;DENR;CCDC94;EARS2;PPP1R16B;ABT1;LINC00493;PRKAB2;MECR;TSTD1;TYW3;ANKRD44;JMJD8;C12ORF10;RNF123;NIF3L1;TMX4;PSPC1;HGS;GRWD1;WDFY1;CARD16;ANAPC2;ZNF397;SEMA7A;AARS2;PRKRIP1;NPRL3;ITPR1;COPS7B;TRMT2A;STK4;SKA3;LY9;CORO1C;PGS1;SBNO2;ZNHIT2;CYB5R4;RHOT2;NDOR1;ERI2;SAFB2;E4F1;ZNF785;LYN;OSBPL8;CPSF1;TIPARP;XRCC3;PILRB;EEF2;MCAT;MRPL30;ARPC3;INTS5;ADC…
CTCF_GM12891_hg19	175/2000	0.000718982	0.00473136	-1.18915	8.60667	SLC23A2;PI4K2B;MDC1;MTCH2;TAMM41;PITPNA;GPR63;YARS2;ZDHHC2;RRP8;ALKBH5;ALCAM;WDR90;FNTB;HOMER3;NBN;LZTS2;GYG1;EARS2;TBC1D10B;COG6;ZNF282;NFKBIL1;CHD1L;TICAM1;PGD;GTF2F1;MAPK8IP1;NISCH;ADAM19;EML5;TMX4;RAB30;TWSG1;DOK3;SNHG12;HNRNPUL1;FNDC1;PPA2;ASPHD2;SRSF4;LETMD1;CES3;SLC27A2;CSNK1G2;PPID;PPP1R37;SEMA7A;LRRC56;AARS2;NPRL3;ENDOD1;ITPR1;CREM;FOXO1;MYL12B;ZFP36L1;STIP1;HSPH1;PRDX4;INPP5D;NCKAP1L;EI…
ATF3_GM12878_hg19	127/1394	0.000923557	0.00558239	-1.22853	8.5841	PANK4;PI4K2B;MTCH2;MRFAP1;SCAMP4;SYNGAP1;C19ORF54;SESN1;STMN1;LONP1;ZNF444;PIAS4;ABT1;MECR;ZBTB37;ATAD3B;ALDH3A2;ILF3;DOK3;SNORD104;ZNF318;CMPK1;CHMP4B;ZNF830;RPP25;MZF1;CSNK1G2;ANAPC2;TMED10;CDCA4;BRI3;PRKRIP1;NPRL3;TRMT2A;STK4;LIAS;OSGEP;ZFP36L1;NDOR1;SNX2;NACC1;ZC3H18;E4F1;KIAA1407;OSBPL8;ACBD6;SLC35E1;TIMM44;PYCR2;ERLIN2;EEF2;CHERP;MRPL30;DLG1;MAFG;TRIP6;SUGP2;RAD9A;PICALM;FEN1;DDX49;COX4I1;Z…
NR2C2_K562_hg19	43/381	0.00118277	0.00640779	-1.25812	8.47958	DCTN5;TMED10;RBM48;CCDC142;MRPS10;GCC2;TRMT2A;PHRF1;ECSIT;IKZF2;SCAMP4;ZNHIT2;SRP72;NACC1;CSTF1;NCDN;CCDC51;PAK4;TTC37;SF3A2;ZGPAT;NDUFA5;GINS3;FBXL19;TTC31;ZFYVE20;TTC21A;TRMT1;ATP11A;GTF2F1;PGD;MANBAL;ADAT3;HIPK2;TTI1;TMBIM4;TAOK3;HEATR5A;HNRNPUL2;CYP20A1;CHMP4B;SRSF6;TAF3
CTCF_CD14-positive monocyte_hg19	174/2000	0.000968392	0.00560431	-1.20725	8.37816	MDC1;MTCH2;MIDN;UBXN2B;TAMM41;LY75;UBE2L6;CCNC;IKZF1;SLC4A2;YARS2;RRP8;HERC3;ALKBH5;FNTB;CDC27;WDR91;LONP1;MAP3K8;NBN;CCNL1;SEC62;GYG1;HMGN3;EARS2;SKP1;DGAT2;MECR;DGAT1;ZNF282;SWAP70;NFKBIL1;SLC11A2;TICAM1;GTF2F1;MAPK8IP3;PDIA6;ADAM19;EML5;RAB30;NIF3L1;CFDP1;FNDC1;HNRNPUL1;HGS;NAAA;WDFY1;SRSF4;SLC27A2;PPP1R37;CCDC142;MRPL18;MFI2;HSPA4L;ENDOD1;ARL1;CREM;RHOBTB3;TRMT2A;UBFD1;ATP5O;SKA3;GTF2E2;TMEM1…
SP4_H1-hESC_hg19	134/1478	0.000811013	0.00505181	-1.17354	8.35235	ARL6IP1;GEMIN8P4;NOC2L;EDC4;PROSC;ALCAM;WDR90;CDC27;STMN1;CCDC94;SKP1;ABT1;TIPIN;PRKAB2;RPS9;MECR;DGAT1;ZNF282;APLP2;GOLPH3L;ZFYVE20;PGD;PDIA6;CDC37;WDFY1;SRSF4;LAP3;TELO2;ANAPC2;SNRPB;TMEM87B;CCDC142;AARS2;ITPR1;TRMT2A;OSGEP;MYL12A;SBNO2;ZNHIT2;NDOR1;DHX34;MIER2;SAFB2;OSBPL8;CPSF1;XRCC3;STAM;MARCH6;EEF2;MCAT;SNHG3;SP2;REEP4;TRIP6;REL;INTS5;ADCK4;ALDH18A1;LRCH4;OSBPL1A;CALM2;SERINC5;SUGP2;C19ORF4…
CHD2_MEL cell line_mm9	162/1826	0.000623721	0.00427694	-1.1285	8.32812	ARL6IP1;DCAF6;CYB5D1;CDC20;PAIP2B;MAEA;SESN3;TRIM28;FLAD1;KHSRP;FTH1;LONP1;DENR;TMEM38B;SEC62;KPNA2;CCDC94;BRICD5;SRRM2;TIPIN;APLP2;NFKBIL1;GOLPH3L;WDR73;LARP4B;PGD;PDIA6;DGKZ;JMJD8;SLC5A6;EML5;HIC2;HNRNPUL2;SNORD104;TMEM79;CHMP4B;SRSF4;ENTHD2;UBE2V1;RPP25;KANK3;STXBP4;NPRL2;STXBP1;NPRL3;UBR3;TRMT2A;NLK;SKA3;MYL12A;STIP1;NDOR1;PRDX4;UBR5;HOXC5;EIF4EBP3;ZBTB7A;ENKD1;BANP;LYN;H3F3B;SURF2;XRCC3;SETD…
SRF_H1-hESC_hg19	101/1073	0.00108532	0.00598391	-1.20992	8.2588	FCF1;IKZF2;SESN1;TBC1D10B;ABT1;PRKAB2;MECR;TPM1;ZFYVE20;TEX2;PGD;ATAD3B;SND1;EML4;CHMP4B;MZF1;PRR14;ANAPC2;PPP1R37;PRKRIP1;TRMT2A;LIAS;MYL12A;BCL2L12;TMEM123;NDOR1;NACC1;CSTF1;ZC3H18;KIAA1407;EGR1;OSBPL8;NARG2;HOMER1;SLC35E1;KLHL21;SNHG7;SYNJ2;ERLIN2;GBAS;DEGS1;ZNF414;SERINC5;ST7-OT4;DDX49;WDR1;ZFAND2A;C1ORF213;MRPL2;LMBR1;METTL13;SMPD4;C14ORF1;TMED3;PELP1;TOP3B;TTC37;DUSP2;RFC4;SPHK2;DDX51;HAUS5…
CTCF_K562_hg19	375/4670	0.000639431	0.00434662	-1.11646	8.21149	MDC1;SLC23A2;GEMIN8P4;TONSL;UBE2L6;CCNC;GCC2;SLC4A2;ZDHHC2;RRP8;ALKBH5;HERC3;FLAD1;CDC27;LONP1;IL12A;FBXO6;DENR;HOMER3;SEC62;EARS2;CCDC94;SRRM2;IL15RA;PRKAB2;TIPIN;ST6GAL1;MECR;COG6;ZNF282;NFKBIL1;GOLPH3L;ZFYVE20;MRPS18A;MAPK8IP3;MAPK8IP1;RNF123;EML5;TWSG1;ISL2;PPA2;SNHG12;FNDC1;IFT81;GRWD1;TMEM79;LETMD1;CES3;PRR14;PPP1R37;ZNF397;AARS2;MFI2;PRKRIP1;HSPA4L;ENDOD1;TRMT2A;SKA3;RPAP1;OSGEP;MYL12B;SNX…
THAP1_K562_hg19	157/1775	0.000864648	0.00526532	-1.14967	8.10881	MTCH2;GEMIN8P4;YARS2;DCAF6;ABHD12;TRIM28;FTH1;KHSRP;STMN1;FNTB;LONP1;DENR;PIAS4;DGAT1;TTC21A;ATP11A;PGD;JMJD8;MAPK8IP3;HCFC1;SLC5A6;EML4;ILF3;SNHG12;HNRNPUL2;HGS;PRKAR1A;SLC9A8;TMEM79;MZF1;CSNK1G2;PRR14;ANAPC2;CCDC142;TMED10;AARS2;PRKRIP1;NPRL3;TRMT2A;KRBA1;ATP5O;HSPBP1;GTF2E2;MYL12A;DEDD2;CORO1C;STIP1;DHX30;ZNHIT2;RHOT2;NDOR1;APOM;ZMAT3;NACC1;CSTF1;ZC3H18;NPHP4;E4F1;ZNF787;ZBTB7A;ZNF785;KIAA1407…
TAF1_GM12892_hg19	145/1619	0.000825632	0.00506553	-1.13327	8.0455	PANK4;LINC00265;ARL6IP1;TAMM41;IFIT5;MRFAP1;SAT1;RRP8;DCAF6;PEX26;PROSC;MAEA;TRIM28;FTH1;CPNE1;MAP3K8;SEC62;KPNA2;TMSB10;PIAS4;LINC00493;RPS9;MECR;IAH1;TYW3;ZFYVE20;PGD;SND1;SLC5A6;HIC2;TMX4;SNHG12;PSPC1;ANAPC2;ZNF397;SEMA7A;AARS2;CDCA4;SP140;ITPR1;ENDOD1;UBR3;RPAP1;FOXO1;CORO1C;SBNO2;SCFD1;RAB11FIP1;NDOR1;PRDX4;HSPH1;ERI2;INPP5D;ZNF668;CLSPN;HIST1H3I;RBM10;LYN;DNAJC27-AS1;EIF2B4;RABGAP1L;HLA-DRB…
CTCF_GM12871_hg19	174/1993	0.000825484	0.00506553	-1.13165	8.03421	MDC1;MTCH2;ANKRD13D;UBXN2B;TAMM41;GFI1;LY75;UBE2L6;ZDHHC2;ETS2;ALKBH5;ALCAM;CDC27;FNTB;LONP1;HOMER3;MAP3K8;DENR;FBXO6;NBN;SEC62;GYG1;HMGN3;EARS2;TBC1D10B;SKP1;IL15RA;DGAT2;MECR;COG6;ZNF282;NFKBIL1;ANKRD44;SLC11A2;CHD1L;GTF2F1;MAPK8IP3;ADAM19;RNF123;EML5;TMX4;TWSG1;DOK3;PPA2;FNDC1;HNRNPUL1;WDFY1;SRSF4;LETMD1;SLC27A2;CES3;CSNK1G2;PPP1R37;RNASEH2B;CCDC142;AARS2;MFI2;HSPA4L;CREM;ENDOD1;UBR3;UBFD1;TRM…
CTCF_GM12875_hg19	180/2082	0.00105447	0.00595496	-1.13166	7.7572	MTCH2;TAMM41;GFI1;LY75;UBE2L6;ETS2;ALKBH5;HERC3;ALCAM;FNTB;HOMER3;NRCAM;DENR;FBXO6;IL12A;NBN;SEC62;PHLDA1;GYG1;TMSB10;HMGN3;EARS2;TBC1D10B;IL15RA;PRKAB2;DGAT2;DGAT1;COG6;ZNF282;NFKBIL1;ANKRD44;SLC11A2;CHD1L;GTF2F1;PGD;TICAM1;MAPK8IP3;ALDH3A2;RNF123;SCNN1G;EML5;TMX4;TWSG1;PPA2;FNDC1;HNRNPUL1;SNHG12;SLC9A8;NAAA;SRSF4;SLC27A2;CES3;CSNK1G2;PRR14;ANAPC2;PPP1R37;RNASEH2B;CCDC142;AARS2;MFI2;HSPA4L;CREM;…
POLR2A_MEL cell line_mm9	393/4890	0.000414224	0.00328162	-0.994403	7.74551	MDC1;PI4K2B;AVIL;GLS;ALKBH5;CAPNS1;PPP4R4;WDR91;HOMER3;PRKAB2;IAH1;MECR;TYW3;ZFYVE20;CACNA2D2;SND1;NISCH;EML5;RNF126;IFT81;PRKD3;TMEM79;PSME1;PRR14;NPRL3;HSPA4L;ENDOD1;COPS7B;CYB5R4;HSPH1;PRDX4;CEP72;NCKAP1L;PIP5K1B;ZBTB7A;PLK3;H3F3B;GRTP1;EDEM1;LRBA;SETD1A;NFATC2;MLLT11;GLUD1;DENND1C;ECSIT;ADO;HSPB11;LETM2;DDA1;MRC2;LFNG;TMEM189;TUBA1B;SMPD4;CHAF1A;APPL1;LYPLA1;LRRC45;DUSP2;RMI1;LRRC49;ELOVL3;SI…
NFYA_HeLa-S3_hg19	174/2000	0.000968392	0.00560431	-1.11073	7.70835	CARS;CCDC71L;LINC00263;MTCH2;ARL6IP1;PITPNA;WDR83;LIPA;SAT1;PROSC;SCAMP4;FLAD1;WDR90;FTH1;SESN1;RNF19A;STMN1;LAMP2;WDR91;KPNA2;ATXN7L2;GYG1;EARS2;CCDC94;CPT1A;DGAT2;MECR;DGAT1;APLP2;NFKBIL1;SLC11A2;GOLPH3L;CHD1L;PDIA6;JMJD8;SND1;PHOSPHO1;HNRNPUL1;HGS;CDC37;CHMP4B;LAP3;RPP25;TELO2;ZNF397;FECH;CDCA4;STXBP1;GNN;CREM;COPS7B;SKA3;LIAS;OSGEP;RAB11FIP1;DHX34;ZC3H18;ST3GAL5;RIMKLA;KIAA1407;SLC14A2;NARG2;…
CTCF_GM19238_hg19	174/2000	0.000968392	0.00560431	-1.10874	7.69449	PI4K2B;MDC1;MTCH2;TAMM41;CTNND2;PITPNA;LY75;GPR63;ZDHHC2;YARS2;RRP8;GALNT10;ABHD12;ALKBH5;ALCAM;FNTB;HOMER3;NBN;GYG1;HMGN3;EARS2;TBC1D10B;IL15RA;DGAT2;COG6;ZNF282;NFKBIL1;CHD1L;TICAM1;SND1;NISCH;EML5;TMX4;TWSG1;DOK3;TXLNB;FNDC1;HNRNPUL1;PPA2;SRSF4;LETMD1;SLC27A2;CES3;CSNK1G2;PPID;PPP1R37;AARS2;HSPA4L;ENDOD1;ITPR1;TRMT2A;LY9;FOXO1;MYL12B;ZFP36L1;STIP1;RHOT2;HSPH1;PRDX4;INPP5D;ST8SIA4;THEM5;NCKAP1L…
STAT5A_GM12878_hg19	122/1340	0.00118946	0.00640779	-1.13478	7.64192	MIDN;ARL6IP1;FCF1;IFIT5;GCC2;UBE2L6;DCAF6;PEX26;ABHD12;ALKBH5;RNF19A;DENR;ABT1;DGAT1;ZNF282;NFKBIL1;BCS1L;C12ORF10;NIF3L1;KIAA1731;SRSF4;ZNF397;TMED10;AARS2;STXBP4;NPRL2;NPRL3;ARL1;COPS7B;SKA3;LY9;AGER;MYL12B;PGS1;STIP1;TMEM123;CYB5R4;APOM;ZMAT3;INPP5E;TSNAXIP1;ZNF785;DNAJC27-AS1;RHBDD3;CPSF1;TIPARP;GLMN;SREK1IP1;MCAT;HARS2;PARP10;MRPL30;PAN2;PTPRC;INTS5;CALM2;FBN1;C19ORF48;FEN1;CCDC121;GFM2;PLEK…
POLR2A_ES-Bruce4_mm9	175/2000	0.000718982	0.00473136	-1.05543	7.63882	CCDC71L;PI4K2B;SLC23A2;MIDN;UBXN2B;TAMM41;PITPNA;FCF1;YARS2;GLS;DCAF6;EDC4;CDC20;MAEA;CAPNS1;WDR91;DENR;CCNL1;TMEM38B;ABT1;PIAS4;TIPIN;AGTPBP1;DGAT2;COG6;APLP2;CMC2;SHISA5;MRPS18A;ATP1B2;DGKZ;PDIA6;ALDH3A2;HIC2;TMX4;TWSG1;PSPC1;PRKAR1A;TMEM79;PPIE;RPP25;TELO2;PPID;KANK3;FKBP5;NOTCH2;TMEM87B;RTEL1;TMED10;AARS2;CDCA4;NPRL3;ITPR1;UBR3;SKA3;NLK;STK4;ZFP36L1;MYL12B;DHX30;RAB11FIP1;DHX37;SAFB2;CEP72;E4…
POLR2A_GM18526_hg19	174/2000	0.000968392	0.00560431	-1.08291	7.51528	ARL6IP1;PITPNA;FCF1;ICAM3;LOC100289230;IKZF1;PHRF1;IKZF2;LIPA;DCAF6;EDC4;PROSC;RASSF1;RINL;NARS2;IL12A;DENR;SEC62;EARS2;SKP1;ABT1;LINC00493;ACOT9;TIPIN;ST6GAL1;MECR;IAH1;TSTD1;COG6;DGAT1;SWAP70;TYW3;ZFYVE20;SHISA5;MRPS18A;TICAM1;PGD;MAPK8IP3;NISCH;SLC5A6;RNF123;NIF3L1;TWSG1;CDC37;PSME1;PPIE;TSNARE1;ZNF830;PRR14;TELO2;PPID;ZNF397;TMED10;FECH;MFI2;PRKRIP1;NPRL3;ENDOD1;MRI1;RPAP1;LIAS;ATP5O;STK4;SKA…
SP1_K562_hg19	115/1249	0.00110835	0.0060699	-1.10247	7.50221	MDC1;LINC00263;GOLT1B;ARL6IP1;NUCKS1;DCAF6;PROSC;PAIP2B;ALKBH5;MAEA;C19ORF54;FLAD1;KHSRP;HIST1H2AE;C19ORF55;ATXN7L2;CCDC94;EARS2;TBC1D10B;GBAP1;PGD;PDIA6;HNRNPUL2;HGS;S100A4;PRR14;GNN;RHOBTB3;UBFD1;TRMT2A;NLK;MYL12A;STIP1;APOM;TCTEX1D4;ZNF668;NPHP4;TSNAXIP1;CLSPN;ZNF785;EIF2B4;H3F3B;SETD1A;XRCC3;LNPEP;PYCR2;PAN2;C7ORF60;SP2;SNORD27;DMXL1;BHLHE40;CNOT3;ADCK3;LRCH4;CALM2;CEP89;WRAP53;NFKBIB;C19ORF4…
CTCF_GM06990_hg19	192/2240	0.00107664	0.00597647	-1.09408	7.47684	MDC1;MTCH2;UBXN2B;TAMM41;GFI1;TONSL;UBE2L6;SAT1;ETS2;ALKBH5;ALCAM;CDC27;FNTB;HOMER3;MAP3K8;DENR;FBXO6;IL12A;NBN;SEC62;PHLDA1;TMSB10;GYG1;HMGN3;EARS2;IL15RA;PRKAB2;DGAT2;ZGPAT;MECR;DGAT1;COG6;ZNF282;NFKBIL1;ANKRD44;SLC11A2;TTC21A;CHD1L;GTF2F1;ALDH3A2;RNF123;SCNN1G;EML5;TMX4;TWSG1;DOK3;PPA2;TXLNB;HNRNPUL1;SLC9A8;NAAA;CMPK1;SRSF4;SLC27A2;CES3;PRR14;ANAPC2;PPP1R37;CCDC142;AARS2;MFI2;CREM;UBR3;UBFD1;T…
GATA1_megakaryocyte_mm9	71/715	0.00152009	0.00738327	-1.13479	7.36363	ARL6IP1;ZC3H4;MRPS12;NUCKS1;HSCB;KRI1;RRP8;SCAMP4;HHEX;ARV1;IL12A;AMICA1;CCDC94;TBC1D10B;DUSP2;DGAT1;DDX56;VPS13A;AXIN1;AHSA1;WDR73;TICAM1;MED26;GLTSCR2;ALDH3A2;TMX4;DOK3;TMBIM4;SNHG12;SNORD104;SRSF4;UTRN;RPP25;PPP1R12C;MCPH1;ALDH9A1;SNORA16A;MVK;GDPD1;MRI1;PRCP;NLK;ZNHIT2;TCEB3;TSNAXIP1;ZBTB7A;CIZ1;MMAB;SURF2;FBXL19;XRCC1;UPF3B;DOHH;PUS7L;SCAF1;MCAT;HYPK;MANBAL;ADAT3;RAD52;PTPRC;BRE;SP2;STK17B;C…
MAZ_GM12878_hg19	174/2000	0.000968392	0.00560431	-1.05802	7.34255	CARS;PITPNA;TONSL;MUM1;FCF1;SAYSD1;SLC4A2;NOC2L;FAIM3;SAT1;DCAF6;EDC4;PROSC;RASSF1;ALCAM;SYNGAP1;FLAD1;CDC27;HOMER3;DENR;C19ORF55;CCDC94;PLEKHM1P;PIAS4;ABT1;TIPIN;MECR;COG6;DGAT1;TYW3;ZFYVE20;MRPS18A;TEX2;C9ORF64;C12ORF10;ADAM19;RAB30;TXLNB;SNHG12;SCNN1B;GRWD1;SNORD104;SLC7A5P1;WDFY1;PPIE;CARD16;LETMD1;TELO2;SNRPB;FECH;CDCA4;PRKRIP1;ENDOD1;MRI1;COPS7B;UBFD1;ATP5O;RPAP1;LY9;SBNO2;RHOT2;NDOR1;SNX2;…
EGR1_MCF-7_hg19	73/741	0.00162117	0.00777378	-1.11474	7.16174	MDC1;LINC00263;LINC00265;UBXN2B;HSPB1;LOC100289230;EDC4;LMBR1;CCND3;SEPT7;PCLO;AKAP11;PPP2R5E;RNF19A;ZNF280C;ME1;SLC39A8;DENR;NRCAM;SEC62;ZNF764;EARS2;GBAP1;MSTO2P;TSTD1;SLC11A2;VPS13B;C2ORF15;PGD;PDIA6;GLTSCR2;TTI1;ALDH3A2;TWSG1;HNRNPUL1;SLC9A8;AKT1S1;LAP3;PRR14;SLC29A2;RNF32;LRRC56;FH;TMEM87B;TMED10;SFSWAP;ARL1;UBFD1;CCDC107;COX5A;OSGEP;ZNHIT2;TAF1C;UBR5;ZC3H18;CEP72;NCDN;PAK4;DNAJC27-AS1;EGR1;…
SP2_K562_hg19	192/2237	0.00100988	0.00580324	-1.02365	7.06105	MDC1;ARL6IP1;TAMM41;GEMIN8P4;NUCKS1;RRP8;GALNT10;GLS;CDC20;PROSC;PAIP2B;ALKBH5;HERC3;MAEA;FLAD1;KHSRP;CHEK1;DENR;C19ORF55;CCDC94;GBAP1;LINC00493;PRKAB2;RPS9;APLP2;SLC11A2;GOLPH3L;PGD;BCS1L;JMJD8;MAPK8IP3;PDIA6;SND1;HNRNPUL2;HGS;SNORD104;SLC9A8;SRSF6;MZF1;KANK3;AARS2;GNN;MRPL18;WDR63;TRMT2A;FOXO1;STIP1;DHX30;RHOT2;NACC1;INPP5E;ZNF668;NPHP4;NCKAP1L;CLSPN;ZNF787;SCAI;DNAJC27-AS1;EIF2B4;DENND4B;XRCC3…
SP2_HepG2_hg19	135/1507	0.00123706	0.00640779	-1.05417	7.0577	MDC1;ARL6IP1;RRP8;GLS;PROSC;ALKBH5;PAIP2B;HERC3;MAEA;C19ORF54;FLAD1;KHSRP;C19ORF55;FBXO8;CCDC94;EARS2;TBC1D10B;GBAP1;LINC00493;RPS9;PRKAB2;APLP2;GOLPH3L;BCS1L;PGD;MAPK8IP3;PDIA6;SND1;HNRNPUL1;HGS;SNORD104;SLC9A8;SRSF6;MZF1;KANK3;LRRC56;AARS2;MRPL18;UBFD1;TRMT2A;NLK;STIP1;RHOT2;NPHP4;ZNF787;SCAI;DNAJC27-AS1;XRCC3;TIMM44;HARS2;PAN2;C7ORF60;SP2;CNOT3;RLN2;ADCK4;MDM4;ADCK3;LRCH4;CEP89;NFKBIB;MON1B;AA…
NRF1_SK-N-SH_hg19	173/2000	0.00129569	0.00640779	-1.05971	7.04573	PI4K2B;MTCH2;GALNT13;UBXN2B;DQX1;PITPNA;MRFAP1;LOC642846;SCAMP4;ALKBH5;TRIM28;RNF19A;BSN;GYG1;EPHB4;IAH1;AGTPBP1;MECR;COG6;ZFYVE20;GTF2F1;PGD;RNF40;C12ORF10;EML4;EML5;TWSG1;TMX4;RAB30;CFDP1;PPA2;IFT81;PPIE;UBE2V1;LAP3;TELO2;ANAPC2;NPRL2;ARL1;CREM;MRI1;TRMT2A;ATP5O;SKA3;MYL12A;FOXO1;PGS1;DHX30;SNX4;PRDX4;SNX2;DHX34;CSTF1;SAFB2;ZNF787;RIMKLA;KIAA1407;RBM10;ACBD6;RABGAP1L;RHBDD3;CPSF1;LRBA;CBX2;DCLK…
GATA1_erythroblast_hg19	194/2266	0.00107103	0.00597647	-1.0225	6.99302	MDC1;FCF1;CCNC;LIPA;CYB5D1;LOC642846;ALKBH5;RAVER1;FTH1;EPSTI1;EARS2;CCDC94;SRRM2;PRKAB2;SLC11A2;NIF3L1;TWSG1;SNHG12;PRKAR1A;GRWD1;PSME1;PRR14;ZNF397;TMEM87B;MFI2;ENDOD1;COPS7B;RPAP1;SKA3;OSGEP;MYL12A;PGS1;SCFD1;CYB5R4;HSPH1;ST8SIA4;CSTF1;PIP5K1B;ZBTB7A;PLK3;RABGAP1L;JAG1;SIAH2;LRBA;UPF3B;LNPEP;STAM;SNHG7;UBAC2;INTS5;ADCK4;CALM2;SUGP2;DDX12P;BRCA1;ADO;C1ORF213;ECSIT;COX7C;LARP1B;LETM2;SMPD2;CTSO;…
SMC3_HeLa-S3_hg19	173/2000	0.00129569	0.00640779	-1.05005	6.98146	PANK1;IFIT5;FCF1;UBE2L6;WDR83;EDC4;BAIAP2L2;RASSF5;STMN1;WDR91;CDC27;HIST1H2AE;HOMER3;TMSB10;EARS2;SRRM2;MECR;DGAT1;COG6;ZNF282;NFKBIL1;MRPS18A;JMJD8;MAPK8IP1;SLC5A6;RNF123;NIF3L1;PSPC1;GRWD1;TMEM79;WDFY1;SRSF6;ZNF830;CES3;PPID;SNRPB;NOTCH2;AARS2;PRKRIP1;KLHL17;RHOBTB3;TRMT2A;LIAS;OSGEP;MYL12A;FOXO1;GTF2E2;DEDD2;ZNHIT2;PRDX4;DHX34;CSTF1;DHX37;SAFB2;ZC3H18;ZNF785;SNX6;SURF2;TNK1;XRCC1;PILRB;SNHG7;…
CTCF_GM12870_hg19	135/1518	0.00162906	0.00777378	-1.0705	6.87232	ANKRD13D;TAMM41;GFI1;UBE2L6;ETS2;RRP8;ALKBH5;ALCAM;FNTB;DENR;FBXO6;IL12A;NBN;LZTS2;SEC62;PHLDA1;EARS2;GBAP1;PRKAB2;DGAT1;ZNF282;NFKBIL1;CHD1L;GTF2F1;MAPK8IP3;SCNN1G;TMX4;TWSG1;PPA2;HNRNPUL1;SNHG12;SRSF4;SLC27A2;CES3;ANAPC2;CCDC142;AARS2;MFI2;CREM;UBFD1;STK4;CORO1C;ZFP36L1;RAI1;STIP1;ZNHIT2;CYB5R4;RHOT2;SNX2;DHX34;INPP5D;INPP5E;ST3GAL5;EIF4EBP3;NCKAP1L;RBM10;DECR1;EIF2B4;SLC14A2;DENND4B;CPSF1;SIAH…
CTCF_GM12867_hg19	143/1619	0.00155682	0.00751693	-1.05852	6.84347	MDC1;ANKRD13D;TAMM41;UBE2L6;ALKBH5;ALCAM;CDC27;FNTB;DENR;FBXO6;IL12A;NBN;SEC62;PHLDA1;GYG1;EARS2;IL15RA;PRKAB2;DGAT2;MECR;ZGPAT;DGAT1;COG6;ZNF282;NFKBIL1;ANKRD44;CHD1L;MAPK8IP3;C12ORF10;ADAM19;EML5;TMX4;TWSG1;PPA2;FNDC1;HNRNPUL1;SLC9A8;SRSF4;SLC27A2;CES3;PRR14;PPP1R37;CCDC142;AARS2;MFI2;HSPA4L;CREM;UBR3;COPS7B;UBFD1;DTX4;ATP5O;CORO1C;ZFP36L1;STIP1;RHOT2;HSPH1;DHX34;INPP5D;PDGFD;INPP5E;ST3GAL5;EIF…
CTCF_GM10248_hg19	173/2000	0.00129569	0.00640779	-1.01961	6.77912	MDC1;MTCH2;ANKRD13D;UBXN2B;TAMM41;GFI1;SNORA8;YARS2;GALNT10;RRP8;ALKBH5;ALCAM;FNTB;HOMER3;FBXO6;NBN;SEC62;HMGN3;GYG1;TMSB10;EARS2;IL15RA;DGAT2;MECR;ZNF282;NFKBIL1;ANKRD44;GOLPH3L;CHD1L;GTF2F1;MAPK8IP3;MAPK8IP1;EML5;RNF123;TMX4;TWSG1;DOK3;FNDC1;HNRNPUL1;PPA2;PSME1;CMPK1;SRSF4;SLC27A2;CES3;CSNK1G2;ANAPC2;AARS2;CCDC142;MFI2;HSPA4L;CREM;UBR3;TRMT2A;UBFD1;FOXO1;MYL12B;STIP1;RHOT2;HSPH1;PDGFD;INPP5E;EI…
MAX_endothelial cell of umbilical vein_hg19	173/2000	0.00129569	0.00640779	-1.01907	6.7755	LINC00263;MTCH2;GOLT1B;TAMM41;SAYSD1;NOC2L;RRP8;ETS2;CYB5D1;CDC20;ALCAM;MAEA;FLAD1;WDR90;STMN1;NARS2;LONP1;DENR;CCNL1;KPNA2;HMGN3;GYG1;EARS2;PIAS4;SRRM2;DGAT2;ZBTB37;JMJD8;SND1;EML4;ALDH3A2;ILF3;CFDP1;HNRNPUL2;SNORD104;GRWD1;SLC7A5P1;LAP3;SRSF6;PPID;TELO2;TMED10;GNN;NPRL3;ITPR1;UBFD1;TRMT2A;STK4;SKA3;MYL12A;OSGEP;SNX2;PRDX4;APOM;HSPH1;DHX34;UBR5;DHX37;ZC3H18;EIF4EBP3;NPHP4;E4F1;KIAA1407;ZNF785;EI…
YY1_GM12891_hg19	117/1281	0.00133666	0.00657055	-1.01756	6.73382	CARS;MRFAP1;PEX26;PROSC;MAEA;CAPNS1;STMN1;IL12A;SEC62;ATXN7L2;ABT1;IAH1;DGAT1;SLC5A6;RNF123;TMX4;SNHG12;PPIE;LETMD1;PPP1R37;AARS2;ITPR1;COPS7B;UBFD1;STK4;CORO1C;PGS1;SBNO2;SCFD1;CYB5R4;RHOT2;ERI2;MIER2;NACC1;CEP72;NCKAP1L;E4F1;KIAA1407;SCAI;LYN;DNAJC27-AS1;SLC14A2;BCDIN3D;PYCR2;SNHG7;ERLIN2;MARCH6;MCAT;REEP5;FASN;CNOT3;DEGS1;MDM4;RAD9A;CD320;FBXL6;CALR3;ZCCHC11;ELL;MRPS12;MRPS10;DDA1;TCHP;MRPL2;T…
CHD2_HeLa-S3_hg19	173/2000	0.00129569	0.00640779	-1.00036	6.65109	PANK4;PITPNA;TONSL;FCF1;MUM1;SLC4A2;NOC2L;LIPA;ABHD12;EDC4;ALCAM;RASSF5;STMN1;HOMER3;ZNF444;EARS2;ABT1;LINC00493;CPT1A;TIPIN;MECR;DGAT1;COG6;APLP2;ZBTB37;ZFYVE20;BCS1L;PGD;PDIA6;TWSG1;CDC37;GRWD1;SLC7A5P1;UBE2V1;SRSF6;CES3;PPID;TELO2;SNRPB;ZNF397;NOTCH2;STXBP1;MFI2;KLHL17;ARL1;SKA3;RPAP1;LIAS;MYL12A;PGS1;SBNO2;CYB5R4;RHOT2;NDOR1;DHX34;SAFB2;ST3GAL5;CEP72;NPHP4;KIAA1407;ZNF785;RBM10;LYN;OSBPL8;ACB…
E2F4_K562_hg19	173/2000	0.00129569	0.00640779	-0.997077	6.62927	GOLT1B;NAB2;GPR63;SAYSD1;RRP8;ABHD12;HERC3;ALKBH5;FLAD1;RNF19A;CDC27;C19ORF55;KPNA2;ATXN7L2;BSN;TMSB10;EPHB4;C11ORF84;ACOT9;PRKAB2;MECR;DGAT1;PGD;BCS1L;JMJD8;MAPK8IP3;NISCH;EML5;TWSG1;ILF3;RNF126;SNHG12;HGS;IFT81;SLC9A8;SLC7A5P1;TMEM79;CHMP4B;LAP3;TELO2;ZNF397;STXBP1;PRKRIP1;CREM;UBFD1;SKA3;STK4;OSGEP;RHOT2;PRDX4;NDOR1;UBR5;SAFB2;ST3GAL5;NPHP4;E4F1;ZNF785;SCAI;DNAJC27-AS1;EIF2B4;CDT1;NARG2;SLC35E…
CTCF_pancreas_hg19	173/2000	0.00129569	0.00640779	-0.990508	6.5856	CCDC71L;PI4K2B;MDC1;MTCH2;GFI1;PITPNA;LY75;UBE2L6;GCC2;RRP8;HERC3;ALKBH5;ALCAM;FNTB;HOMER3;NBN;GYG1;HMGN3;EARS2;PIAS4;CPT1A;DGAT2;COG6;ZNF282;NFKBIL1;CHD1L;MAPK8IP1;ADAM19;EML5;TMX4;RAB30;TWSG1;CDC34;FNDC1;SNHG12;HNRNPUL1;PPA2;IFT81;CHMP4B;ASPHD2;SRSF4;LAP3;SLC27A2;CES3;CSNK1G2;PPP1R37;LRRC56;AARS2;HSPA4L;ENDOD1;CREM;UBR3;UBFD1;SKA3;FOXO1;MYL12B;PGS1;STIP1;HSPH1;E4F1;EIF4EBP3;NPHP4;ZBTB7A;ZNF785;…
MAX_GM12878_hg19	173/2000	0.00129569	0.00640779	-0.989562	6.57931	CCDC71L;ARL6IP1;PITPNA;DPY19L2P2;FCF1;IKZF1;NOC2L;SAT1;CDC20;DOCK10;EDC4;CCND3;RINL;STMN1;IL12A;DENR;MAP3K8;KPNA2;ABT1;ACOT9;CPT1A;TIPIN;RPS9;AGTPBP1;ANKRD44;ZFYVE20;TICAM1;MAPK8IP3;PDIA6;NISCH;ZNF90;EML5;TMX4;ILF3;PHOSPHO1;HNRNPUL1;TXLNB;IFT81;RPP25;LETMD1;CES3;KHDRBS2;SEMA7A;TMED10;AARS2;BRI3;KLHL17;UBFD1;TXN;ATP5O;FOXO1;MYL12A;UGT8;SCFD1;NDOR1;RAB11FIP1;SNX2;SAFB2;SMYD2;DHX37;E4F1;NPHP4;KIAA14…
STAT3_MCF 10A_hg19	308/3788	0.00105817	0.00595496	-0.949972	6.50846	ARL6IP1;DQX1;AVIL;GEMIN8P4;SNORA8;CCNC;UBE2L6;SLC4A2;RRP8;CYB5D1;CDC20;CAPNS1;FLAD1;WDR90;CPNE1;IL12A;CCDC94;SKP1;TIPIN;PRKAB2;MECR;ZNF282;TYW3;SLC11A2;MRPS18A;BCS1L;JMJD8;RUNX1;HCFC1;NIF3L1;PPA2;SNHG12;GRWD1;CDC37;TMEM79;LETMD1;ZNF397;STXBP4;GNN;NPRL2;HSPA4L;LIAS;RPAP1;OSGEP;PGS1;SCFD1;ZNHIT2;CYB5R4;HSPH1;DHX34;DHX37;HOXC5;ZBED2;HOXC6;TIPARP;SIAH2;XRCC3;EXOC6B;XRCC1;UPF3B;PYCR2;PILRB;LNPEP;ERLIN…
E2F4_GM12878_hg19	173/2000	0.00129569	0.00640779	-0.975677	6.48699	ARL6IP1;UBXN2B;GEMIN8P4;TONSL;NUCKS1;LOC100289230;PHRF1;SAT1;RRP8;LOC642846;ABHD12;CDC20;PROSC;ALKBH5;ALCAM;FLAD1;WDR90;STMN1;NARS2;MAP3K8;C19ORF55;KPNA2;EARS2;TIPIN;MECR;TSTD1;ZNF282;ZFYVE20;CHD1L;BCS1L;PGD;JMJD8;SND1;HCFC1;ZNF90;SNHG12;HNRNPUL2;IFT81;KIAA1731;TMEM79;SNRPB;AARS2;CCDC142;GNN;NPRL2;KLHL17;LIAS;STK4;SKA3;MYL12A;RHOT2;NDOR1;RAB11FIP1;DHX34;ERI2;SAFB2;CSTF1;ZC3H18;CEP72;NPHP4;ZNF785;…
NRF1_GM12878_hg19	173/2000	0.00129569	0.00640779	-0.971872	6.4617	CARS;MTCH2;UBXN2B;TAMM41;DQX1;IFIT5;ICAM3;SAYSD1;GCC2;SAT1;WDR90;STMN1;DENR;MAP3K8;C19ORF55;TMEM38B;PHLDA1;HMGN3;IAH1;SLC11A2;MRPS18A;ATAD3B;JMJD8;MAPK8IP3;EML4;SLC5A6;SNHG12;IFT81;HGS;PSPC1;CDC37;TMEM79;S100A6;WDFY1;SUCLG2;TELO2;ZNF397;SEMA7A;TMED10;FECH;STXBP1;PRKRIP1;SP140;MFI2;HSPA4L;ENDOD1;GMPR;MRI1;STK4;SKA3;FOXO1;SCFD1;SNX2;ZMAT3;SAFB2;NPHP4;NCKAP1L;CLSPN;ZNF787;KIAA1407;DECR1;MAP2K6;SNX6;…
ZNF143_GM12878_hg19	173/2000	0.00129569	0.00640779	-0.964859	6.41507	CD86;ARL6IP1;UBXN2B;GFI1;FAM13A;TONSL;GCC2;WDR83;NOC2L;DCAF6;EDC4;HERC3;STMN1;LAMP2;CPNE1;DENR;CCDC94;ABT1;LINC00493;ACOT9;RPS9;MECR;COG6;SHISA5;MRPS18A;TTC21A;WDR73;TICAM1;PDIA6;NISCH;HNRNPUL1;SNHG12;FNDC1;TXLNB;PSPC1;CDC37;GRWD1;TMEM79;PPIE;UBE2V1;LAP3;SLC27A2;TELO2;ZNF397;TMED10;PRKRIP1;NPRL2;ARL1;MRI1;UBR3;GMPR;TRMT2A;RPAP1;STK4;FOXO1;MYL12A;CD79A;SCFD1;SBNO2;PORCN;NDOR1;SMYD2;DHX37;SAFB2;ST3…
CEBPB_HepG2_hg19	295/3621	0.00123196	0.00640779	-0.957258	6.41281	MDC1;ARL6IP1;PANK1;GFI1;PITPNA;FCF1;GLS;BAIAP2L2;ALKBH5;WDR90;CDC27;IL12A;SEC62;CCNL1;EARS2;ABT1;SRRM2;COG6;SERPINF1;NFKBIL1;TYW3;GOLPH3L;C9ORF64;NISCH;SLC5A6;RNF123;ISL2;NIF3L1;PPA2;SNHG12;IFT81;PRKD3;CDC37;GRWD1;SNORD104;LAP3;ZNF397;STXBP4;PRKRIP1;SP140;TXN;SKA3;LIAS;ATP5O;ZNHIT2;RHOT2;PRDX4;APOM;DHX34;CSTF1;DHX37;PIP5K1B;RBM10;BANP;LYN;CDT1;PLK3;HOMER1;SIAH2;EXOC6B;RAB27A;PYCR2;C20ORF24;ERLIN2…
FOS_MCF 10A_hg19	325/4017	0.00102861	0.00586954	-0.930003	6.398	ARL6IP1;DQX1;PITPNA;FCF1;CCNC;GCC2;UBE2L6;SLC4A2;RRP8;CYB5D1;GLS;CAPNS1;FLAD1;FTH1;STMN1;CDC27;SEC62;CCDC94;EARS2;SKP1;PRKAB2;TIPIN;MECR;ZNF282;TYW3;NFKBIL1;SLC11A2;ZFYVE20;MRPS18A;BCS1L;MAPK8IP3;NIF3L1;PPA2;CDC37;TMEM79;LETMD1;ZNF397;STXBP4;GNN;PRKRIP1;MRPL18;WDR63;COPS7B;TRMT2A;ATP5O;LIAS;SKA3;RPAP1;MYL12A;PGS1;UGT8;SCFD1;HSPH1;DHX34;HOXC5;DHX37;RBM10;HOXC6;JAG1;NARG2;H3F3B;TIPARP;EDEM1;SIAH2;E…
MYOD1_C2C12_mm9	95/1026	0.0024804	0.0106527	-1.05446	6.32607	CSRNP1;CLIC4;MIDN;AVIL;MUM1;HSPB1;SLC4A2;ADARB1;ADO;BACH1;DCAF6;DOCK10;FAM178A;TUBA1B;SEPT7;MRPL1;KIF13A;BLNK;DENR;LZTS2;TBC1D10B;KLF10;SMIM13;DGAT2;NFKBIL1;SERPINF1;SLC11A2;AGTRAP;MRPL45;DYNLL1;RUNX1;LAT2;MYH3;CDC34;TXLNB;PRKAR1A;RPP25;RHNO1;KANK3;NOTCH2;CD63;ASAH1;FECH;HSPA4L;ENDOD1;PRICKLE1;TSPAN33;MRM1;PGS1;TMEM123;PAK1;FUT8;VPS51;DNAJB5;IL21R;CEP72;E2F2;CBR3;SH2B1;OSBPL8;EGR1;NDUFA4;SIAH2;LR…
BHLHE40_GM12878_hg19	172/2000	0.00172213	0.00785062	-0.992054	6.31362	CARS;ARL6IP1;TONSL;ICAM3;NOC2L;LIPA;FAIM3;SAT1;RRP8;DCAF6;LOC642846;EDC4;ABHD12;CDC20;RASSF1;PAIP2B;RASSF2;FLAD1;CDC27;NARS2;HOMER3;TMSB10;EARS2;CCDC94;CPT1A;IAH1;DGAT2;MECR;TSTD1;DGAT1;TYW3;ZBTB37;SLC11A2;TTC21A;TICAM1;BCS1L;JMJD8;RNF123;TMX4;HNRNPUL1;PSPC1;SLC7A5P1;WDFY1;UBE2V1;LAP3;ZNF830;PRR14;TELO2;NOTCH2;SEMA7A;TMED10;SP140;MRPL18;NPRL3;ENDOD1;LY9;SBNO2;RHOT2;SCFD1;SAFB2;DHX37;NCKAP1L;E4F1;…
POLR2A_thymus_mm9	173/2000	0.00129569	0.00640779	-0.943452	6.27274	CARS;PANK4;UBXN2B;TAMM41;PITPNA;FCF1;LY75;GCC2;PHRF1;YARS2;SESN3;RAVER1;WDR91;CPNE1;LONP1;NBN;HMGN3;PIAS4;ABT1;RPS9;MECR;DGAT2;TPM1;ZFYVE20;TTC21A;CHD1L;TEX2;DGKZ;ALDH3A2;HIC2;PSPC1;SLC9A8;GRWD1;WDFY1;PSME1;CHMP4B;PPIE;PPID;CSNK1G2;SNRPB;RHNO1;SEMA7A;CDCA4;NPRL3;STK39;ITPR1;ATP5O;STK4;GTF2E2;ZFP36L1;MYL12B;SBNO2;SCFD1;NDOR1;SYNGR2;SNX2;RAB11FIP1;PRDX4;INPP5E;NACC1;CSTF1;CLSPN;HIST1H3I;SNX6;EGR1;N…
PML_MCF-7_hg19	84/887	0.00234452	0.0101762	-1.02068	6.18092	MDC1;WDR1;PTEN;ATP2A2;ETFA;CCNC;GCC2;BRCA2;SAT1;GLS;EDC4;ALKBH5;PCLO;FTH1;CPNE1;SEC62;PHLDA1;TMSB10;TIGD1;SKP1;TOP3B;ACTR2;TIPIN;PRKAB2;RPS9;DGAT1;ZFYVE20;RPL13A;EPN1;SLC5A6;ATRN;CREB1;HEATR5A;SNHG12;PEX3;POLR1D;LOC100131691;TUT1;BIRC6;SRSF6;SLC25A5;SNRPB;ZNF397;PRKRIP1;IGHMBP2;TXN;SKA3;COX5A;PSMC3IP;SCFD1;EXOSC4;ERI2;INPP5E;PHKG2;HIST1H3I;MGAT2;PAK2;SCAI;OSBPL8;CDK11A;NDUFA7;C9ORF114;TIPARP;SIAH…
HDAC6_H1-hESC_hg19	172/2000	0.00172213	0.00785062	-0.960431	6.11237	MDC1;MIDN;LINC00265;ANKRD13D;TAMM41;CTNND2;ZDHHC2;DCAF6;PROSC;RAVER1;FLAD1;FTH1;FAM186B;CDC27;STMN1;HIST1H2AE;LONP1;DENR;FBXO8;BSN;HMGN3;SOX5;CPT1A;RPS9;KDM2B;NFKBIL1;KCNK13;ZFYVE20;C2ORF15;SND1;C12ORF10;ALDH3A2;EML5;SNHG12;PRKAR1A;SNORD104;RAB34;GRWD1;SRSF4;SRSF6;SLC27A3;ZNF830;RPP25;MZF1;TELO2;ZNF397;PRKRIP1;ITPR1;RHOBTB3;SKA3;ATP5O;HSPBP1;MYL12A;MTMR7;PGS1;SCFD1;ZNHIT2;SNORD110;DHX34;ERI2;ST8S…
STAT3_GM12878_hg19	172/2000	0.00172213	0.00785062	-0.948141	6.03415	CD86;MDC1;GOLT1B;TAMM41;WDR83;YARS2;CYB5D1;DCAF6;HIST1H2AE;DENR;CCNL1;CCDC94;EARS2;SKP1;ABT1;RPS9;PRKAB2;TIPIN;MECR;COG6;ZBTB37;GOLPH3L;JMJD8;RUNX1;CFDP1;DOK3;HNRNPUL1;HGS;TMEM79;KIAA1731;ZNF830;LETMD1;SNRPB;PPP1R37;CCDC142;FECH;PRKRIP1;HSPA4L;CREM;COPS7B;UBFD1;SKA3;ARHGAP15;LY9;MYL12A;FOXO1;ZFP36L1;CD79A;ZNHIT2;APOM;TCTEX1D4;NCKAP1L;KIAA1407;DSCR9;EIF2B4;NARG2;DENND4B;SETD1A;EXOC6B;CLEC17A;SREK1…
SMC3_K562_hg19	171/2000	0.00227374	0.00992178	-0.989003	6.0194	CCNC;SAT1;DCAF6;EDC4;MAEA;FTH1;CDC27;FNTB;GYG1;EARS2;ABT1;SRRM2;PRKAB2;ZGPAT;MECR;ZNF282;ANKRD44;SLC11A2;ZFYVE20;TTC21A;MRPS18A;BCS1L;MAPK8IP3;PHOSPHO1;TWSG1;TMX4;ISL2;CFDP1;PPA2;HNRNPUL1;HNRNPUL2;SLC9A8;SRSF4;UBE2V1;CES3;PPID;LRRC56;RNASEH2B;SEMA7A;AARS2;CCDC142;CDCA4;PRKRIP1;MFI2;HSPA4L;ITPR1;RHOBTB3;ENDOD1;COPS7B;TRMT2A;RPAP1;STK4;GTF2E2;ZFP36L1;CYB5R4;SCFD1;RHOT2;SYNGR2;ZMAT3;THEM5;ZNF668;EIF…
CTCF_B cell_hg19	171/2000	0.00227374	0.00992178	-0.969821	5.90265	MDC1;MIDN;MTCH2;UBXN2B;DPY19L2P2;MRFAP1;IFIT5;UBE2L6;SLC4A2;NR3C1;SAT1;ETS2;CYB5D1;ALKBH5;HERC3;MAEA;FNTB;CDC27;EPSTI1;SLC39A8;FBXO6;MAP3K8;NRCAM;HMGN3;GYG1;EARS2;RPS9;MECR;TSTD1;DGAT1;ZNF282;ANKRD44;NFKBIL1;TTC21A;GTF2F1;PDIA6;SND1;FOXP1;ALDH3A2;ADAM19;EML5;NIF3L1;CFDP1;PPA2;IFT81;SNORD104;GRWD1;NAAA;CES3;SLC27A2;PPP1R37;SEMA7A;CCDC142;MFI2;NPRL3;ARL1;ENDOD1;CREM;RHOBTB3;TRMT2A;LY9;OSGEP;GTF2E2;…
MAX_A549_hg19	258/3133	0.00148045	0.00723384	-0.902135	5.87778	PI4K2B;ARL6IP1;PANK1;PITPNA;IFIT5;FCF1;CCNC;MT1X;NOC2L;CYB5D1;ALCAM;RASSF2;FLAD1;WDR90;STMN1;IL12A;C19ORF55;SEC62;CCDC94;EPHB4;SKP1;ABT1;ACOT9;CPT1A;MECR;ZFYVE20;BCS1L;MAPK8IP3;C9ORF64;NISCH;SLC5A6;EML4;CFDP1;PPA2;SNHG12;IFT81;TMEM79;LETMD1;ZNF397;AARS2;CDCA4;PRKRIP1;STXBP1;NPRL3;ARX;COPS7B;OSGEP;MYL12A;PGS1;DHX30;UGT8;ZNHIT2;SCFD1;RHOT2;CYB5R4;PRDX4;RAB11FIP1;SNX2;DHX34;ERI2;DHX37;CDT1;RABGAP1L;…
ZNF384_GM12878_hg19	172/2000	0.00172213	0.00785062	-0.921701	5.86588	UBXN2B;TAMM41;CXORF21;IFIT5;GCC2;SAT1;RRP8;ABHD12;CCND3;CAPNS1;CDC27;LAMP2;MAP3K8;FBXO6;DENR;KPNA2;HMGN3;GYG1;EARS2;CCDC94;LINC00493;SRRM2;CD96;PRKAB2;KDM2B;ZNF282;ANKRD44;MRPS18A;BCS1L;TICAM1;PDIA6;RUNX1;NIF3L1;HNRNPUL1;SLC9A8;TMEM79;CES3;LRRC56;TMED10;CCDC142;PRKRIP1;CREM;COPS7B;UBFD1;RPAP1;SKA3;STK4;ZFP36L1;CORO1C;PGS1;CD79A;ZNHIT2;DHX37;ST3GAL5;NCKAP1L;E4F1;HIST1H3I;KIAA1407;EIF2B4;ACBD6;SLC1…
MYC_HepG2_hg19	172/2000	0.00172213	0.00785062	-0.91158	5.80147	CARS;DQX1;TONSL;FCF1;GCC2;LOC100289230;SLC4A2;ADARB1;SCAMP4;ALCAM;RASSF2;RAVER1;CAPNS1;HOMER3;IL12A;NBN;SEC62;PIAS4;RPS9;MECR;TYW3;TTC21A;GTF2F1;RNF126;ISL2;CFDP1;PRKAR1A;SLC9A8;TMEM79;WDFY1;SUCLG2;LETMD1;SLC27A2;CES3;CSNK1G2;AARS2;FECH;MRPL18;PRKRIP1;HSPA4L;NPRL3;ITPR1;STK39;OSGEP;GTF2E2;PGS1;RAI1;SCFD1;RHOT2;APOM;SNX2;ZMAT3;ERI2;ZNF668;ST3GAL5;E4F1;CLSPN;DECR1;DNAJC27-AS1;EIF2B4;RABGAP1L;SMAD3;…
CTCF_fibroblast of the aortic adventitia_hg19	196/2332	0.00239216	0.0103281	-0.957449	5.77874	MDC1;UBE2L6;RRP8;ALKBH5;HERC3;ALCAM;CDC27;DENR;FBXO6;HOMER3;IL12A;SEC62;EARS2;MECR;COG6;ZNF282;NFKBIL1;TYW3;SLC11A2;GOLPH3L;MAPK8IP3;RNF123;EML5;TWSG1;PPA2;FNDC1;SNHG12;SNORD104;CES3;PRR14;PPP1R37;AARS2;MFI2;HSPA4L;ENDOD1;SKA3;RHOT2;HSPH1;SNX2;DHX34;PDGFD;INPP5E;ST3GAL5;RBM10;DECR1;SETD1A;C20ORF24;ERLIN2;SNHG7;GBAS;MLLT11;PEX5L;FASN;INTS5;NMT2;MON1B;FEN1;ELL;WDR41;KRI1;SMPD2;ARV1;SH3PXD2A;SLC22A1…
SMARCC1_HeLa-S3_hg19	171/2000	0.00227374	0.00992178	-0.941779	5.73198	CARS;MTCH2;LINC00265;PANK1;NAB2;CCNC;YARS2;ETS2;DCAF6;RASSF1;ALKBH5;ALCAM;RAVER1;SESN1;NARS2;CHEK1;DENR;SEC62;GYG1;HMGN3;GBAP1;ACOT9;TIPIN;PRKAB2;DGAT2;TTC21A;C2ORF15;CHD1L;PGD;SND1;RNF40;C12ORF10;ALDH3A2;RAB30;PRKAR1A;HNRNPUL2;CDC37;SLC9A8;GRWD1;TMEM79;KIAA1731;CHMP4B;S100A4;LETMD1;SLC27A2;CSNK1G2;STXBP4;GNN;ARL1;ITPR1;RHOBTB3;SKA3;HSPBP1;SNX4;STIP1;TCTEX1D4;CLSPN;TSNAXIP1;DECR1;DNAJC27-AS1;TFAP…
MXI1_K562_hg19	172/2000	0.00172213	0.00785062	-0.892619	5.6808	CARS;PI4K2B;MTCH2;UBXN2B;FAM13A;GEMIN8P4;PITPNA;FCF1;GPR63;UBE2L6;CCNC;SAT1;RRP8;PROSC;EDC4;CCND3;ALKBH5;RNF19A;FTH1;CDC27;NARS2;MAP3K8;FBXO6;DENR;SEC62;GYG1;LINC00493;MECR;TTC21A;C2ORF15;WDR73;BCS1L;PDIA6;JMJD8;MAPK8IP3;HCFC1;RNF123;RNF126;CFDP1;HNRNPUL1;HGS;WDFY1;LAP3;UBE2V1;ZNF830;SLC27A2;TMED10;AARS2;FECH;STXBP4;NPRL2;MFI2;PRKRIP1;NPRL3;KLHL17;WDR63;ITPR1;CREM;ARL1;MYL12A;OSGEP;SBNO2;RHOT2;PO…
RFX5_HeLa-S3_hg19	171/2000	0.00227374	0.00992178	-0.923344	5.61978	CCDC71L;PITPNA;FAM13A;FCF1;IFIT5;CCNC;NOC2L;LIPA;ABHD12;EDC4;ALCAM;NARS2;STMN1;LAMP2;HIST1H2AE;MAP3K8;CCNL1;EARS2;CCDC94;SKP1;CPT1A;TIPIN;ZBTB37;ZFYVE20;MRPS18A;GTF2F1;BCS1L;JMJD8;SLC5A6;ALDH3A2;NISCH;RNF123;RAB30;CFDP1;HNRNPUL1;HGS;PSPC1;TMEM79;PSME1;SRSF6;CES3;NOTCH2;AARS2;STXBP1;KLHL17;UBR3;TRMT2A;LIAS;OSGEP;PGS1;DHX30;ZNHIT2;CYB5R4;RHOT2;SCFD1;SYNGR2;NDOR1;SNX2;RAB11FIP1;DHX37;SAFB2;CEP72;CPS…
GTF2F1_HeLa-S3_hg19	172/2000	0.00172213	0.00785062	-0.880438	5.60328	GOLT1B;PANK1;FAM13A;GEMIN8P4;SAT1;PEX26;EDC4;ALCAM;FLAD1;CDC27;LAMP2;C19ORF55;CCNL1;GYG1;EARS2;CCDC94;ABT1;TIPIN;MECR;DGAT1;ZNF282;NFKBIL1;APLP2;SLC11A2;ZFYVE20;MRPS18A;GTF2F1;BCS1L;JMJD8;RNF123;RAB30;NIF3L1;TMX4;PSPC1;GRWD1;RAB34;LAP3;CES3;ANAPC2;SNRPB;RNASEH2B;TMEM87B;AARS2;CCDC142;ARL1;COPS7B;TRMT2A;LIAS;ATP5O;FOXO1;TMEM123;SBNO2;ZNHIT2;CYB5R4;PRDX4;DHX34;JAG1;H3F3B;SURF2;CAV1;GLMN;XRCC3;TNK1;…
WRNIP1_GM12878_hg19	170/2000	0.0029821	0.0118702	-0.961467	5.59105	CARS;CD83;DQX1;SNORA8;MRFAP1;ICAM3;GCC2;MT1X;UBE2L6;SAYSD1;SAT1;IFIT3;PEX26;CDC20;PAIP2B;RINL;RASSF2;FLAD1;WDR90;LAMP2;CPNE1;HIST1H2AE;KPNA2;GYG1;EARS2;CCDC94;ABT1;LINC00493;CD96;MECR;DGAT1;ZNF282;NFKBIL1;GOLPH3L;TTC21A;C2ORF15;GTF2F1;JMJD8;SND1;MPEG1;HCFC1;C12ORF10;RNF123;TXLNB;HNRNPUL1;HNRNPUL2;TMEM79;WDFY1;ADAM9;UBE2V1;ANAPC2;RNASEH2B;NPRL2;MRPL18;ITPR1;WDR63;MRI1;ATP5O;FOXO1;TMEM123;CYB5R4;ZN…
USF1_SK-N-SH_hg19	226/2726	0.00217883	0.00987738	-0.905101	5.54733	MDC1;PITPNA;DPY19L2P2;SLC4A2;IFIT3;SCAMP4;ALCAM;FLAD1;WDR90;FTH1;STMN1;LONP1;EARS2;ABT1;MECR;SLC11A2;ZFYVE20;RUNX1;EML4;NISCH;RNF126;CFDP1;SNHG12;PRKAR1A;SNORD104;LAP3;STXBP4;GNN;NPRL3;ARX;TRMT2A;OSGEP;MYL12A;DHX30;SCFD1;RAB11FIP1;SNX2;SYNGR2;HOXC5;DHX37;ST3GAL5;HOXC6;EGR1;CDT1;SIAH2;XRCC3;UPF3B;PYCR2;ERLIN2;SNHG7;MRPL30;FASN;TRIP6;ADCK3;ALDH18A1;CD320;AARS;FEN1;RARG;MRPS12;BRCA2;CHAF1A;PCLO;ZNF2…
IRF3_GM12878_hg19	172/2000	0.00172213	0.00785062	-0.860411	5.47582	LINC00263;LINC00265;GOLT1B;WDR83;NR3C1;PHRF1;GLS;CDC20;PROSC;PAIP2B;HERC3;MAEA;FLAD1;CDC27;HIST1H2AE;C19ORF55;KPNA2;HMGN3;CCDC94;EARS2;GBAP1;PRKAB2;APLP2;SLC11A2;GOLPH3L;PGD;ATAD3B;PDIA6;JMJD8;RUNX1;ALDH3A2;HGS;SNORD104;TMEM79;LETMD1;KANK3;ZNF397;KHDRBS2;TMED10;GNN;MRPL18;SP140;WDR63;UBFD1;LIAS;OSGEP;MYL12A;CORO1C;ZNHIT2;RAB11FIP1;DHX34;CSTF1;ST8SIA4;NCKAP1L;NPHP4;HIST1H3I;CLSPN;KIAA1407;ZNF785;S…
BCLAF1_GM12878_hg19	131/1490	0.00286812	0.0118702	-0.911188	5.33418	CD86;UBXN2B;DQX1;LOC100289230;UBE2L6;SAT1;RRP8;EDC4;RNF19A;IL12A;LINC00493;PRKAB2;NFKBIL1;TICAM1;C12ORF10;RNF123;NIF3L1;PPA2;HNRNPUL2;TMEM79;WDFY1;PPID;ZNF397;SEMA7A;AARS2;PRKRIP1;MFI2;ITPR1;COPS7B;TRMT2A;STK4;LY9;SNX4;ZNHIT2;RHOT2;NDOR1;INPP5D;KIAA1407;ZNF785;DECR1;EIF2B4;OSBPL8;CPSF1;GLMN;CLEC17A;SREK1IP1;PARP15;MCAT;MRPL30;PAN2;CCDC88B;PTPRC;REEP5;INTS5;MDM4;NOL12;CALM2;C19ORF48;CALR3;CCDC121;…
SP2_H1-hESC_hg19	107/1184	0.00296635	0.0118702	-0.889532	5.17745	MDC1;RRP8;GLS;PROSC;PAIP2B;ALKBH5;HERC3;MAEA;C19ORF54;FLAD1;KHSRP;C19ORF55;FBXO8;CCDC94;TBC1D10B;GBAP1;PRKAB2;RPS9;GOLPH3L;PGD;BCS1L;PDIA6;SND1;HNRNPUL1;HGS;SNORD104;MZF1;KANK3;KHDRBS2;LRRC56;AARS2;MRPL18;WDR63;TRMT2A;NLK;STIP1;RHOT2;NPHP4;ZNF787;ZBTB7A;SCAI;DNAJC27-AS1;XRCC3;PYCR2;HARS2;C7ORF60;SP2;CNOT3;ADCK4;TMCC2;MDM4;LRCH4;CEP89;MON1B;AARS;DDX49;MRPS12;MRPS10;C1ORF213;DDA1;LETM2;PPP3CA;CHAF1…
MAFK_HeLa-S3_hg19	171/2000	0.00227374	0.00992178	-0.850514	5.17651	CCDC71L;PANK4;MTCH2;UBXN2B;FAM13A;CCNC;SAYSD1;SLC4A2;LIPA;RRP8;ETS2;PEX26;PROSC;CAPNS1;LAMP2;CDC27;CPNE1;DENR;EARS2;CCDC94;ABT1;SRRM2;MECR;AGTPBP1;DGAT1;NFKBIL1;ZFYVE20;TTC21A;TEX2;BCS1L;SLC5A6;RNF123;NIF3L1;ISL2;RAB30;TMX4;PPA2;PSPC1;CDC37;TMEM79;CMPK1;PSME1;SRSF4;SRSF6;SLC27A2;AARS2;CCDC142;PRKRIP1;NPRL2;NPRL3;RHOBTB3;CREM;TRMT2A;RPAP1;OSGEP;DEDD2;PGS1;TMEM123;SNX4;CYB5R4;PRDX4;RAB11FIP1;HOXC5;…
NR2C2_HepG2_hg19	130/1481	0.00314338	0.0124514	-0.894999	5.15739	ARL6IP1;FCF1;GCC2;PHRF1;IKZF2;SCAMP4;LINC00493;ZGPAT;DGAT1;SLC11A2;ZBTB37;ZFYVE20;TTC21A;MRPS18A;ATP11A;GTF2F1;TEX2;PGD;C12ORF10;RAB30;HNRNPUL2;CHMP4B;SRSF4;LETMD1;SRSF6;RTEL1;TMED10;CCDC142;NPRL2;GNN;MRPL18;CREM;COPS7B;TRMT2A;HSPBP1;ZNHIT2;CYB5R4;SCFD1;SBNO2;ERI2;NACC1;CSTF1;ZNF668;NPHP4;ZNF787;CLSPN;RHBDD3;SURF2;XRCC3;PILRB;MCAT;MANBAL;PAN2;MRPL30;TMEM234;SP2;TMEM11;DMXL1;MAFG;CLASRP;C19ORF44;R…
MAZ_HepG2_hg19	171/2000	0.00227374	0.00992178	-0.841904	5.12411	CARS;CD86;UBXN2A;DQX1;NAB2;TONSL;UBE2L6;GCC2;ALKBH5;MAEA;ALCAM;FLAD1;NARS2;STMN1;C19ORF55;TMEM38B;KPNA2;ATXN7L2;HMGN3;LINC00493;PIAS4;ACOT9;TIPIN;SWAP70;ANKRD44;ZFYVE20;TTC21A;MRPS18A;DGKZ;PDIA6;C9ORF64;MAPK8IP1;NISCH;PPA2;SNHG12;HNRNPUL1;KIAA1731;WDFY1;CHMP4B;ZNF830;CES3;SLC27A2;PDE9A;TELO2;PPID;NOTCH2;STXBP1;NPRL3;ARL1;UBFD1;SKA3;ATP5O;FOXO1;MYL12A;OSGEP;CORO1C;PGS1;CYB5R4;SCFD1;RHOT2;NDOR1;DHX…
ZNF263_K562_hg19	84/901	0.00358506	0.0139972	-0.89584	5.04446	CCDC71L;PI4K2B;CSRNP1;ZCCHC11;ZC3H4;CELF3;SLC4A2;PHRF1;ETS2;LARP1B;MRC2;PPP3CA;DOCK11;SEPT7;AKAP11;RAVER1;CDC27;ZNF280C;ZNF646;MAP3K8;TMEM38B;CCDC94;TOP3B;PRKAB2;S100A1;NFKBIL1;APLP2;ROM1;SHISA5;ARID5B;ATP11A;RENBP;YDJC;MAPK8IP3;KIF9;TMBIM4;RILPL2;HNRNPUL2;NOA1;AKT1S1;SUCLG2;RPP25;LUC7L2;ANAPC2;PRPS2;ZNF593;SEMA7A;RNF8;ITPR1;SNX30;TMEM123;PAK1;FUT8;TMEM206;ZNF668;IGF2BP3;NPHP4;FYN;GPC5;CLSPN;DYNC…
GABPA_HepG2_hg19	206/2471	0.00269608	0.0114583	-0.847001	5.01082	SLC4A2;NOC2L;RRP8;PEX26;CDC20;RINL;FLAD1;FTH1;C19ORF55;CCDC94;PLEKHM1P;ABT1;TIPIN;NFKBIL1;ZFYVE20;MRPS18A;WDR73;BCS1L;MAPK8IP3;C9ORF64;RNF123;NIF3L1;IFT81;CDC37;TMEM79;LAP3;ZNF830;ZNF397;NPRL2;COPS7B;TRMT2A;RPAP1;MYL12B;PGS1;ZNHIT2;SCFD1;CYB5R4;RHOT2;APOM;HSPH1;DHX34;ERI2;GTF2IRD2;SURF2;C20ORF24;PYCR2;PILRB;ERLIN2;HARS2;MRPL30;C7ORF60;INTS5;NOL12;MON1B;FBXL6;RPAIN;FEN1;CCDC121;GFM2;ZFAND2A;MRPS10…
TFAP2A_HeLa-S3_hg19	170/1995	0.00269168	0.0114583	-0.843327	4.99046	CCDC71L;LINC00263;MIDN;ARL6IP1;GEMIN8P4;NUCKS1;ZDHHC2;YARS2;SAT1;DCAF6;CDC20;FLAD1;SESN1;KHSRP;CHEK1;LONP1;CYP1B1;NBN;CCNL1;PIAS4;ABT1;ACOT9;PRKAB2;CPT1A;IAH1;ZNF282;S100A1;SWAP70;SLC11A2;ARID5B;TICAM1;MAPK8IP3;JMJD8;C9ORF64;SND1;C12ORF10;SLC5A6;ISL2;CFDP1;HGS;HNRNPUL2;SLC9A8;ZNF318;SLC7A5P1;S100A6;SRSF4;HPRT1;LETMD1;RPP25;ANAPC2;RNASEH2B;AARS2;ITPR1;STK4;FBXO44;RAI1;FUT8;HSPH1;NACC1;TCTEX1D4;PLK…
YY1_HCT116_hg19	98/1076	0.00348868	0.0136864	-0.879176	4.97458	CCDC71L;NOC2L;PEX26;ABHD12;PROSC;ALCAM;MAEA;WDR91;CPNE1;SEC62;SRRM2;ABT1;PRKAB2;DGAT1;ZFYVE20;MRPS18A;ADAM19;NISCH;WDFY1;PPIE;CSNK1G2;AARS2;ENDOD1;UBR3;UBFD1;SBNO2;SCFD1;NDOR1;MIER2;SAFB2;ZC3H18;CEP72;ZNF668;EGR1;CPSF1;SURF2;SNHG7;MARCH6;BSPRY;MRPL30;TMEM234;CNOT3;INTS5;MDM4;PCNXL2;FBXL6;ZCCHC11;ELL;DDA1;METTL12;CYP4V2;DBT;ZNF764;XXYLT1;LRRC47;ACTR2;DFFB;NCOA3;TTC31;AXIN1;MRPS2;DDX51;SIRT6;DDX52;…
CTCF_LNCaP clone FGC_hg19	220/2661	0.00286618	0.0118702	-0.848924	4.97026	TONSL;UBE2L6;RRP8;ALKBH5;ALCAM;CDC27;HOMER3;FBXO6;DENR;IL12A;SEC62;EARS2;IL15RA;PRKAB2;MECR;ZNF282;NFKBIL1;MAPK8IP3;EML5;RNF123;TWSG1;FNDC1;PPA2;CES3;PRR14;AARS2;MFI2;HSPA4L;ENDOD1;TRMT2A;MYL12B;RHOT2;HSPH1;PRDX4;DHX34;PDGFD;INPP5E;ST3GAL5;RBM10;SCAI;DECR1;PLK3;HOMER1;HIST1H4K;GTF2IRD2;SETD1A;C20ORF24;SNHG7;ERLIN2;GBAS;MLLT11;PEX5L;FASN;INTS5;NMT2;CD24;ZCCHC11;ELL;WDR41;KRI1;C1ORF213;CLYBL;ARV1;S…
HSF1_HepG2_hg19	29/249	0.0044517	0.0163666	-0.917859	4.96972	DCTN5;LINC00263;ZFAND2A;MRPL18;MUM1;UBFD1;CCDC107;CENPA;DEDD2;HSPD1;STIP1;HSPH1;SPR;EARS2;ABT1;NUDC;HSPA1L;RHBDD3;TYW3;ADRM1;AHSA1;RANGAP1;TMX4;KIF9;KAT2A;ZNF337;PDCD1;LUC7L2;SERINC4
REST_myocyte_mm9	171/2000	0.00227374	0.00992178	-0.807457	4.91445	SLC23A2;TAMM41;CCNC;ADARB1;BACH1;GALNT10;GLS;EDC4;CDC20;PAIP2B;MAEA;TRIM28;CAPNS1;RNF19A;KHSRP;NARS2;WDR91;STMN1;LONP1;CCNL1;SRRM2;NSF;PIAS4;RPS9;DGAT2;COG6;TPM1;SHISA5;ZFYVE20;MRPS18A;UBALD1;CDPF1;MAPK8IP3;PDIA6;SND1;SLC5A6;EML4;TMX4;RNF126;CFDP1;SNHG12;PRKAR1A;PSPC1;HGS;SNORD104;PPIE;SRSF4;SRSF6;LETMD1;PPID;FKBP5;ANAPC2;NOTCH2;SEMA7A;PLGRKT;COPS7B;DTX3;RPAP1;SKA3;STK4;OSGEP;CORO1C;DHX30;CYB5R4;…
FOS_HeLa-S3_hg19	80/860	0.00466843	0.0170827	-0.900896	4.83505	OSCP1;GOLT1B;HSPB1;HSCB;C1ORF213;SAT1;RND1;DDA1;PROSC;CHAF1A;C14ORF1;C19ORF54;FLAD1;KHSRP;DGCR8;C19ORF55;CCDC94;METTL17;TBC1D10B;GBAP1;LRRC45;RMI1;SLC11A2;GOLPH3L;PPP2R5B;ARID5B;TRAF2;MRPL46;MED24;HNRNPUL1;OAS1;HGS;HNRNPUL2;ADAM9;CARD16;PRR14;TMEM45A;KANK3;ZSWIM1;GNN;MFI2;SRI;NLK;CENPA;OSGEP;DCAF15;STIP1;FUT8;RAB40B;PABPN1;DNAJB5;DROSHA;TCTEX1D4;NPHP4;FYN;NCDN;CD55;SCAI;H3F3B;XRCC3;EXOC6B;TTC39C;…
CHD2_CH12.LX_mm9	170/2000	0.0029821	0.0118702	-0.807713	4.69695	CCDC71L;MDC1;ARL6IP1;DQX1;FCF1;LDLRAD4;NR3C1;FAM228B;CDC20;EDC4;PAIP2B;RINL;RAVER1;TRIM28;WDR90;HIST1H2AE;DENR;SLC39A8;PRKAB2;CPT1A;TYW3;APLP2;SLC11A2;MRPS18A;WDR73;JMJD8;PDIA6;SND1;ILF3;CFDP1;HNRNPUL2;CDC37;PSME1;SUCLG2;MZF1;KANK3;PPP1R37;AARS2;PLGRKT;HSPA4L;NPRL3;COPS7B;FOXO1;MYL12B;CD79A;STIP1;CYB5R4;SCFD1;PORCN;MIER2;ZC3H18;CLSPN;SNX6;ENKD1;EIF2B4;SURF2;GTF2IRD2;KLHL21;UPF3B;TVP23A;PYCR2;UBAC…
POLR2A_liver_mm9	170/2000	0.0029821	0.0118702	-0.80148	4.66071	SLC23A2;MIDN;UBXN2A;NAB2;FCF1;ADARB1;GLS;EDC4;CCND3;ALCAM;RAVER1;CAPNS1;MPC1;RASSF5;DENR;CCNL1;FBXO8;EPHB4;ABT1;PIAS4;TIPIN;RPS9;DGAT2;COG6;APLP2;NFKBIL1;CMC2;TPM1;SHISA5;ZFYVE20;ARID5B;MRPS18A;LARP4B;KMO;TEX2;ALDH3A2;HIC2;SNHG12;PSPC1;PRKAR1A;CDC37;SNORD104;PSME1;PPIE;ENTHD2;PPP1R37;NPRL3;ITPR1;UBR3;NLK;STK4;RPAP1;MYL12B;SNX4;ZNHIT2;SCFD1;SBNO2;APOM;SNX2;NDOR1;RAB11FIP1;DHX37;TCTEX1D4;STAP2;HIST…
CTCF_fibroblast of gingiva_hg19	187/2237	0.00380633	0.0144761	-0.83422	4.64751	MDC1;MTCH2;TAMM41;PITPNA;UBE2L6;ETS2;RRP8;ABHD12;ALKBH5;HERC3;ALCAM;CDC27;FNTB;FBXO6;HOMER3;IL12A;NBN;SEC62;HMGN3;EARS2;GBAP1;DGAT2;MECR;DGAT1;COG6;ZNF282;SWAP70;NFKBIL1;ANKRD44;TYW3;TPM1;GOLPH3L;CHD1L;GTF2F1;MAPK8IP3;RNF123;EML5;TMX4;TWSG1;RAB30;PPA2;SNHG12;FNDC1;TXLNB;HNRNPUL1;NAAA;SRSF4;SLC27A2;CES3;CSNK1G2;PRR14;PPP1R37;CCDC142;AARS2;MFI2;HSPA4L;CREM;UBR3;UBFD1;STK4;STIP1;RHOT2;HSPH1;SNX2;DHX…
CTCF_GM12868_hg19	128/1468	0.00422908	0.015686	-0.845232	4.61984	MDC1;ARL6IP1;UBXN2B;TAMM41;UBE2L6;GALNT10;ALKBH5;ALCAM;CDC27;FNTB;DENR;FBXO6;IL12A;NBN;SEC62;EARS2;DGAT2;MECR;DGAT1;ZNF282;NFKBIL1;TYW3;CHD1L;MAPK8IP3;EML5;TMX4;TWSG1;PPA2;HNRNPUL1;SNHG12;SLC9A8;SRSF4;SLC27A2;CES3;PRR14;ANAPC2;PPP1R37;CCDC142;AARS2;MFI2;HSPA4L;CREM;COPS7B;UBFD1;STK4;SKA3;CORO1C;ZFP36L1;BCL2L12;STIP1;RHOT2;HSPH1;DHX34;INPP5D;PDGFD;INPP5E;ST3GAL5;EIF4EBP3;RBM10;DECR1;EIF2B4;SLC14A2…
POLR2A_GM15510_hg19	169/2000	0.00388514	0.0144761	-0.815228	4.525	PANK4;CARS;ARL6IP1;PITPNA;DPY19L2P2;GPR63;ICAM3;SLC4A2;PHRF1;LIPA;DCAF6;EDC4;RINL;MAEA;FLAD1;CDC27;IL12A;EARS2;PLEKHM1P;LINC00493;SRRM2;ABT1;ACOT9;CPT1A;TIPIN;MECR;DGAT1;SHISA5;MRPS18A;TICAM1;TEX2;MAPK8IP3;NISCH;RNF123;HGS;IFT81;PSME1;PPIE;LETMD1;TELO2;ZNF397;TMED10;FECH;STXBP4;BRI3;MFI2;STXBP1;MRI1;RPAP1;SKA3;STK4;ATP5O;MYL12A;OSGEP;PGS1;RHOT2;SBNO2;NDOR1;ZMAT3;DHX34;MIER2;SAFB2;ZC3H18;NCKAP1L;B…
SIRT6_K562_hg19	169/2000	0.00388514	0.0144761	-0.811544	4.50456	ZNF692;TAMM41;CCNC;IKZF1;PEX26;DCAF6;PROSC;DOCK11;CAPNS1;SESN1;CDC27;WDR91;FNTB;HIST1H2AE;LONP1;CPNE1;DENR;NBN;CCNL1;KPNA2;GBAP1;ABT1;C11ORF84;ST6GAL1;TIPIN;MECR;DGAT2;COG6;KDM2B;APLP2;SLC11A2;ZFYVE20;TTC21A;GTF2F1;NIF3L1;TWSG1;CFDP1;DOK3;HNRNPUL1;PRKAR1A;PPIE;UBE2V1;SLC27A3;MZF1;LETMD1;ZNF830;SRSF6;ZNF397;PPP1R37;TMEM87B;RTEL1;TMED10;ITPR1;COPS7B;MRI1;TXN;RPAP1;CYB5R4;SCFD1;APOM;SNORD110;RAB11FI…
E2F1_HeLa-S3_hg19	170/2000	0.0029821	0.0118702	-0.770371	4.47981	PI4K2B;MDC1;MTCH2;UBXN2A;NAB2;GEMIN8P4;MUM1;SAYSD1;NUCKS1;ADARB1;RRP8;RASSF1;ALKBH5;ALCAM;WDR90;RNF19A;FTH1;STMN1;LONP1;NBN;TMEM38B;SEC62;PHLDA1;TMSB10;TBC1D10B;GBAP1;C11ORF84;CPT1A;TIPIN;AGTPBP1;ZNF282;ANKRD44;SWAP70;ATP11A;ATAD3B;TICAM1;C9ORF64;SND1;NISCH;EML5;ILF3;TMX4;SNHG12;KIAA1731;WDFY1;PSME1;HPRT1;SRSF6;SNRPB;PPP1R37;ZNF397;FECH;CDCA4;STXBP1;HSPA4L;STK39;TRMT2A;SKA3;STK4;CORO1C;PRDX4;ZMAT…
BHLHE40_A549_hg19	169/2000	0.00388514	0.0144761	-0.806741	4.47789	PI4K2B;LINC00263;MTCH2;PITPNA;NAB2;MRFAP1;SLC4A2;PHRF1;ZDHHC2;ETS2;CYB5D1;CAPNS1;RAVER1;FLAD1;RNF19A;KHSRP;STMN1;CHEK1;LONP1;DENR;MAP3K8;KPNA2;GYG1;PHLDA1;MEN1;PIAS4;AGTPBP1;DGAT2;ZBTB37;TICAM1;NISCH;ALDH3A2;RNF126;NIF3L1;ILF3;CFDP1;HNRNPUL2;SLC7A5P1;S100A6;HPRT1;ANAPC2;LRRC56;RHOBTB3;CREM;ITPR1;COPS7B;TRMT2A;TXN;DTX4;OSGEP;MYL12A;MYL12B;DEDD2;BCL2L12;ZNHIT2;SNX2;HSPH1;RAB11FIP1;APOM;DHX34;CSTF1;…
MAX_HeLa-S3_hg19	288/3575	0.00275142	0.0116329	-0.758851	4.47391	MDC1;PANK1;PITPNA;FCF1;IFIT5;ADARB1;SLC4A2;NOC2L;RRP8;IFIT3;CYB5D1;PEX26;DCAF6;FLAD1;RASSF5;WDR90;IL12A;CCNL1;PLEKHM1P;CCDC94;EARS2;ABT1;SRRM2;CPT1A;TIPIN;MECR;COG6;NFKBIL1;GOLPH3L;MAPK8IP3;C9ORF64;SND1;NISCH;RNF126;CFDP1;SNHG12;IFT81;GRWD1;LETMD1;CES3;TELO2;PPP1R37;AARS2;STXBP1;GNN;MFI2;NPRL2;NPRL3;HSPA4L;TRMT2A;TXN;SKA3;LIAS;OSGEP;PGS1;RHOT2;ZNHIT2;RAB11FIP1;PRDX4;APOM;DHX34;CSTF1;DHX37;DECR1;S…
USF1_C2C12_mm9	169/2000	0.00388514	0.0144761	-0.795512	4.41556	MTCH2;NAB2;SAYSD1;GCC2;FAM107B;PROSC;ALKBH5;KHSRP;STMN1;CHEK1;LONP1;SLC39A8;NBN;SEC62;TMEM38B;LZTS2;EARS2;PIAS4;ZGPAT;MECR;DGAT2;SWAP70;MRPS18A;TTC21A;UBALD1;PGD;GTF2F1;TICAM1;TEX2;RNF40;RUNX1;ALDH3A2;EML4;SLC5A6;ILF3;CFDP1;PRKAR1A;SNORD104;RAB34;WDFY1;S100A6;LAP3;RHNO1;SNRPB;FKBP5;RNASEH2B;CCDC142;TMED10;KLHL17;ARL1;UBFD1;DTX3;STK4;OSGEP;MYL12A;SNX2;PRDX4;RAB11FIP1;HSPH1;UBR5;HOXC5;CSTF1;ST3GAL5…
CUX1_GM12878_hg19	170/2000	0.0029821	0.0118702	-0.757349	4.40408	CD86;TAMM41;TONSL;ICAM3;IKZF2;SAT1;ETS2;LOC642846;ABHD12;ALKBH5;PAIP2B;HERC3;CAPNS1;WDR90;SESN1;CDC27;LAMP2;MAP3K8;SLC39A8;CCNL1;CCDC94;SRRM2;GBAP1;LINC00493;PRKAB2;ANKRD44;ZFYVE20;GOLPH3L;TTC21A;BCS1L;TEX2;JMJD8;SND1;SLC5A6;RAB30;HNRNPUL1;HNRNPUL2;SLC9A8;WDFY1;LETMD1;CES3;PPID;RNASEH2B;CCDC142;TMED10;HSPA4L;ENDOD1;MRI1;UBFD1;STK4;LY9;MYL12A;CORO1C;BCL2L12;SCFD1;SBNO2;RHOT2;DHX34;NACC1;CSTF1;DHX3…
KAT2B_K562_hg19	169/2000	0.00388514	0.0144761	-0.793142	4.40241	MDC1;TAMM41;FAM13A;UCKL1-AS1;MRFAP1;SLC4A2;PEX26;MAEA;CAPNS1;FLAD1;KHSRP;CDC27;HIST1H2AE;CPNE1;LONP1;DENR;KPNA2;CCDC94;EARS2;ABT1;SRRM2;TIPIN;MECR;DGAT1;ZNF282;GOLPH3L;BCS1L;GTF2F1;MAPK8IP3;TWSG1;TMX4;RAB30;HNRNPUL2;SLC9A8;ANAPC2;AARS2;CCDC142;CDCA4;ITPR1;CREM;UBFD1;ATP5O;STK4;OSGEP;DEDD2;TMEM123;RHOT2;HSPH1;DHX34;ST3GAL5;E4F1;ZNF785;RBM10;DECR1;EIF2B4;CDT1;ACBD6;NARG2;CPSF1;TIPARP;EDEM1;SETD1A;S…
MYC_NB4_hg19	170/2000	0.0029821	0.0118702	-0.749219	4.3568	CD86;GOLT1B;UBXN2B;PITPNA;TONSL;FCF1;MT1X;PHRF1;PROSC;CCND3;RINL;LONP1;HIST1H2AE;DENR;TMSB10;CCDC94;CPT1A;DGAT1;SERPINF1;ANKRD44;APLP2;WDR73;TICAM1;MAPK8IP3;RNF40;NISCH;RNF123;ZNF90;EML5;NIF3L1;RNF126;HNRNPUL1;TXLNB;SNHG12;GRWD1;WDFY1;PSME1;CARD16;ZNF830;LETMD1;CES3;PDE9A;ZNF397;SEMA7A;AARS2;TMED10;FECH;MFI2;STXBP1;NPRL3;KLHL17;ITPR1;ARL1;COPS7B;UBFD1;TXN;STK4;PGS1;CYB5R4;RHOT2;ZNHIT2;SBNO2;RAB11…
MYC_A549_hg19	170/2000	0.0029821	0.0118702	-0.747576	4.34725	MTCH2;FAM13A;GEMIN8P4;PITPNA;SAYSD1;UBE2L6;ETS2;RRP8;CYB5D1;CCND3;BAIAP2L2;TRIM28;NARS2;LONP1;CCNL1;PHLDA1;GYG1;CCDC94;EARS2;ABT1;PRKAB2;MECR;DGAT2;ZNF282;CHD1L;PGD;C12ORF10;ALDH3A2;NISCH;SCNN1G;PPA2;GRWD1;LAP3;SRSF6;SLC27A2;TELO2;FKBP5;TMED10;MFI2;NPRL3;ITPR1;RHOBTB3;COPS7B;UBFD1;TXN;STK4;OSGEP;MYL12B;PGS1;RAI1;DHX34;MIER2;PDGFD;DHX37;TCTEX1D4;EIF4EBP3;E4F1;KIAA1407;RBM10;CDT1;ACBD6;PLK3;SMAD3;C…
TBP_GM12878_hg19	169/2000	0.00388514	0.0144761	-0.776324	4.30906	CARS;LINC00263;MTCH2;LINC00265;ARL6IP1;PANK1;FCF1;GPR63;GCC2;SAT1;RRP8;PEX26;PROSC;PAIP2B;RINL;ALCAM;SESN1;STMN1;LAMP2;CPNE1;C19ORF55;PLEKHM1P;CCDC94;EARS2;RPS9;MECR;COG6;TSTD1;DGAT1;ZNF282;ANKRD44;SLC11A2;ZFYVE20;MRPS18A;GTF2F1;ATAD3B;RUNX1;DOK3;HNRNPUL1;PSPC1;CDC37;TMEM79;S100A6;PPIE;CARD16;LAP3;CES3;KLHL17;MRI1;TRMT2A;ATP5O;STK4;LY9;TMEM123;SBNO2;CYB5R4;RAB11FIP1;ST8SIA4;DHX37;SAFB2;ZNF668;EIF…
USF1_myocyte_mm9	168/2000	0.00502797	0.0173115	-0.796368	4.21497	SLC23A2;MTCH2;NAB2;GCC2;FAM107B;ALKBH5;KHSRP;STMN1;LONP1;SLC39A8;NBN;SEC62;TMEM38B;LZTS2;EARS2;MEN1;PIAS4;CPT1A;ZGPAT;DGAT2;DGAT1;SWAP70;MRPS18A;TTC21A;UBALD1;PGD;GTF2F1;TICAM1;TEX2;BCS1L;SND1;RNF40;RUNX1;ALDH3A2;EML4;SLC5A6;ILF3;CFDP1;PRKAR1A;RAB34;SNORD104;S100A6;WDFY1;S100A4;LAP3;TELO2;RHNO1;SNRPB;FKBP5;RNASEH2B;CCDC142;TMED10;UBFD1;DTX3;STK4;MYL12A;OSGEP;HSPH1;PRDX4;SNX2;RAB11FIP1;SNORD110;UB…
CUX1_K562_hg19	168/2000	0.00502797	0.0173115	-0.796355	4.2149	MTCH2;CD83;GEMIN8P4;EDC4;CAPNS1;FNTB;CDC27;CPNE1;FBXO6;C19ORF55;KPNA2;EARS2;SKP1;SRRM2;PRKAB2;DGAT2;S100A1;ZNF282;NFKBIL1;SERPINF1;ZFYVE20;GOLPH3L;TTC21A;C2ORF15;BCS1L;MAPK8IP3;MAPK8IP1;RAB30;NIF3L1;HNRNPUL1;CDC37;GRWD1;SRSF4;UBE2V1;SRSF6;ANAPC2;LRRC56;COPS7B;TRMT2A;UBFD1;OSGEP;PGS1;BCL2L12;HSPH1;DHX34;SAFB2;EIF4EBP3;E4F1;ZNF785;DNAJC27-AS1;EIF2B4;CPSF1;H3F3B;SETD1A;UPF3B;SREK1IP1;PYCR2;SNHG7;STA…
RFX5_H1-hESC_hg19	170/2000	0.0029821	0.0118702	-0.719233	4.18243	LINC00263;MTCH2;MIDN;LINC00265;ARL6IP1;PANK1;PITPNA;GPR63;WDR83;RRP8;EDC4;ABHD12;ALCAM;MAEA;NARS2;LONP1;NBN;ATXN7L2;HMGN3;PHLDA1;GBAP1;PIAS4;DGAT2;ZNF282;SLC11A2;GOLPH3L;MAPK8IP3;SLC5A6;TMX4;SNHG12;SLC9A8;KIAA1731;LAP3;SRSF6;ZNF830;PPID;SNRPB;ZNF397;RNASEH2B;KHDRBS2;LRRC56;ARX;WDR63;COPS7B;DTX3;LIAS;MYL12A;PGS1;RHOT2;SCFD1;NDOR1;DHX34;CSTF1;E4F1;NPHP4;CLSPN;KIAA1407;DNAJC27-AS1;CDT1;HLA-DRB5;CPSF…
RCOR1_CH12.LX_mm9	168/2000	0.00502797	0.0173115	-0.786011	4.16015	MDC1;ARL6IP1;UBXN2A;GFI1;NAB2;LY75;SLC4A2;PHRF1;SAT1;GALNT10;ETS2;ABHD12;RINL;CAPNS1;RAVER1;CHEK1;HOMER3;SLC39A8;CCNL1;CCDC94;PPP1R16B;SRRM2;ST6GAL1;DGAT2;ANKRD44;SHISA5;UBALD1;MRPS18A;MAPK8IP3;DGKZ;MPEG1;HIC2;ILF3;DOK3;HNRNPUL2;SLC9A8;TELO2;PPP1R37;NOTCH2;TMEM87B;RNASEH2B;SEMA7A;AARS2;PLGRKT;FECH;CDCA4;COPS7B;FBXO44;MYL12B;RAI1;CD79A;RHOT2;NDOR1;RAB11FIP1;MIER2;ERI2;CSTF1;SAFB2;ZC3H18;SNX6;RHBDD…
SETDB1_K562_hg19	249/3067	0.0037992	0.0144761	-0.739785	4.1228	PI4K2B;ARL6IP1;MT1X;ADARB1;NOC2L;GLS;SYNGAP1;CAPNS1;CDC27;DENR;CCNL1;CCDC94;ABT1;SRRM2;ACOT9;TIPIN;PRKAB2;ST6GAL1;MECR;ZNF282;TYW3;NFKBIL1;SFMBT2;ZFYVE20;JMJD8;SND1;SLC5A6;TWSG1;ISL2;CFDP1;PPA2;SNHG12;CDC37;TMEM79;LETMD1;ZNF830;MRPL18;NPRL3;ENDOD1;TRMT2A;LIAS;SKA3;MYL12A;PRDX4;CEP72;RABGAP1L;H3F3B;TIPARP;LRBA;EDEM1;MTHFS;MCAT;SNHG3;MLLT11;FASN;REL;INTS5;ADCK3;NOL12;CALM2;MON1A;SUGP2;CEP89;WDR41;M…
NR2C2_HeLa-S3_hg19	95/1055	0.0054846	0.0187256	-0.789177	4.10831	ST7-OT4;GMEB2;FCF1;MRPS10;GCC2;PHRF1;ECSIT;IKZF2;FAIM3;RRP8;DDA1;SCAMP4;METTL13;ZNF646;ZNF764;CCDC51;METTL17;LRRC47;LINC00493;TTC37;ZGPAT;TTC31;TOP3A;ZBTB37;ZFYVE20;MRPS18A;AHSA1;TTC21A;ATP11A;GTF2F1;PGD;TEX2;C12ORF10;TTI1;RAB30;HEATR5A;TMBIM4;HNRNPUL2;TMEM79;CHMP4B;BIRC6;SRSF4;CFL1P1;LETMD1;SRSF6;LUC7L2;DCTN5;ZSWIM1;C17ORF53;RTEL1;TMED10;RBM48;CCDC142;MRPL18;NPRL2;GNN;TRMT2A;TXN;HSPBP1;CYB5R4;ZN…
CTCF_NB4_hg19	168/2000	0.00502797	0.0173115	-0.767201	4.06059	MDC1;UBXN2B;TAMM41;GFI1;TONSL;UBE2L6;YARS2;ETS2;ALKBH5;PAIP2B;ALCAM;FNTB;CDC27;CYP1B1;HOMER3;FBXO6;IL12A;NBN;SEC62;HMGN3;GYG1;PHLDA1;EARS2;PRKAB2;DGAT2;MECR;COG6;DGAT1;ZNF282;S100A1;NFKBIL1;SLC11A2;CHD1L;PGD;MAPK8IP3;RNF123;SCNN1G;TMX4;TWSG1;DOK3;TXLNB;FNDC1;HNRNPUL1;PPA2;SLC9A8;CMPK1;SRSF4;CES3;SLC27A2;ANAPC2;CCDC142;AARS2;MFI2;CREM;UBFD1;STK4;CORO1C;STIP1;RHOT2;HSPH1;DHX34;INPP5E;ST3GAL5;NCKAP1…
ELK1_HeLa-S3_hg19	169/2000	0.00388514	0.0144761	-0.725292	4.0258	CARS;GEMIN8P4;FCF1;GCC2;SAYSD1;NOC2L;EDC4;ALCAM;CAPNS1;FTH1;STMN1;CDC27;HIST1H2AE;KPNA2;GYG1;PLEKHM1P;CCDC94;SKP1;ABT1;SRRM2;TIPIN;DGAT2;COG6;DGAT1;ANKRD44;ZBTB37;MRPS18A;ARID5B;BCS1L;GTF2F1;JMJD8;SLC5A6;EML4;RNF123;HNRNPUL1;PPA2;HGS;GRWD1;CDC37;PPIE;PPID;STXBP4;PRKRIP1;KLHL17;CREM;ITPR1;COPS7B;ATP5O;SKA3;OSGEP;TMEM123;SNX4;RHOT2;RAB11FIP1;CSTF1;SAFB2;CEP72;KIAA1407;ZNF785;MAP2K6;LYN;JAG1;H3F3B;S…
GATA1_G1E-ER4_mm9	314/3942	0.00335076	0.0132088	-0.699947	3.98869	PANK4;PI4K2B;MDC1;ARL6IP1;DQX1;PITPNA;UBE2L6;WDR83;IKZF1;IKZF2;BACH1;RRP8;GLS;CYB5D1;SCAMP4;RASSF1;CAPNS1;RAVER1;TRIM28;FLAD1;STMN1;LONP1;LGALS8;FBXO8;CCDC94;TBC1D10B;ABT1;TIPIN;CPT1A;NFKBIL1;CMC2;GOLPH3L;WDR73;MAPK8IP3;RUNX1;NISCH;RNF123;SNHG12;PRKAR1A;SNORD104;PRR14;PPP1R37;RTEL1;CDCA4;NPRL3;NLK;RPAP1;ATP5O;OSGEP;MYL12A;DEDD2;PGS1;DHX30;ZNHIT2;RHOT2;SCFD1;ST8SIA4;DHX37;CSTF1;ST3GAL5;PIP5K1B;ZBT…
NFYA_GM12878_hg19	169/2000	0.00388514	0.0144761	-0.695638	3.86121	LINC00263;LINC00265;GOLT1B;ARL6IP1;CXORF21;WDR83;NUCKS1;LIPA;GLS;CDC20;PROSC;PAIP2B;ALKBH5;HERC3;MAEA;RAVER1;FLAD1;HIST1H2AE;C19ORF55;KPNA2;HMGN3;CCDC94;EARS2;GBAP1;SLC11A2;PGD;JMJD8;PDIA6;SND1;RUNX1;ALDH3A2;SCNN1G;PHOSPHO1;HGS;SNORD104;ZNF830;LETMD1;SRSF6;PRR14;KANK3;ZNF397;KHDRBS2;TMED10;GNN;WDR63;UBFD1;LIAS;FOXO1;STIP1;HSPH1;DHX34;UBR5;CSTF1;NCKAP1L;NPHP4;HIST1H3I;CLSPN;ZNF785;KIAA1407;RBM10;S…
EP300_K562_hg19	380/4840	0.00295693	0.0118702	-0.66131	3.85121	MDC1;PANK1;GEMIN8P4;IFIT5;GCC2;UBE2L6;CCNC;IKZF1;NOC2L;DCAF6;CYB5D1;CDC20;ALKBH5;RINL;CAPNS1;RAVER1;C19ORF54;FLAD1;FTH1;CDC27;STMN1;CPNE1;C19ORF55;FBXO8;EARS2;CCDC94;ABT1;ACOT9;TIPIN;CPT1A;PRKAB2;ZNF282;NFKBIL1;SERPINF1;TYW3;SLC11A2;ZFYVE20;GOLPH3L;MRPS18A;BCS1L;MAPK8IP3;JMJD8;RUNX1;MAPK8IP1;EML5;ISL2;NIF3L1;CFDP1;CDC37;TMEM79;LETMD1;ZNF830;CES3;TELO2;ZNF397;PPP1R37;TMEM87B;AARS2;PRKRIP1;MFI2;END…
GTF2F1_H1-hESC_hg19	168/2000	0.00502797	0.0173115	-0.721905	3.82086	DQX1;FAM13A;GPR63;MRFAP1;UBE2L6;GCC2;GLS;PEX26;PROSC;EDC4;RASSF5;NARS2;CDC27;IL12A;NRCAM;DENR;C19ORF55;TMSB10;HMGN3;EARS2;SKP1;PRKAB2;TIPIN;TSTD1;TPM1;BCS1L;PGD;MAPK8IP1;ZNF90;RNF123;TMX4;RNF126;HNRNPUL1;PSPC1;SLC9A8;RAB34;SNORD104;TMEM79;KIAA1731;SLC7A5P1;WDFY1;SUCLG2;UBE2V1;CES3;PPID;ANAPC2;SNRPB;ZNF397;SEMA7A;KHDRBS2;MRPL18;NPRL2;NPRL3;HSPA4L;ENDOD1;TRMT2A;KRBA1;GTF2E2;FOXO1;OSGEP;MTMR7;CORO1C…
HMGN3_K562_hg19	168/2000	0.00502797	0.0173115	-0.720431	3.81305	ARL6IP1;PITPNA;NAB2;GPR63;SAYSD1;SAT1;MAEA;SESN3;WDR91;CDC27;NRCAM;DENR;MAP3K8;C19ORF55;SEC62;HMGN3;LINC00493;ACOT9;RPS9;MECR;DGAT2;S100A1;ZFYVE20;MRPS18A;ATP1B2;PGD;MAPK8IP3;RNF40;SND1;EML4;EML5;ILF3;TWSG1;HNRNPUL1;FNDC1;HGS;SLC9A8;ZNF318;PSME1;WDFY1;S100A6;SUCLG2;PPIE;CHMP4B;TSNARE1;LETMD1;TELO2;KANK3;AARS2;TMED10;BRI3;CDCA4;PRKRIP1;ARX;STK4;SKA3;RPAP1;OSGEP;PGS1;SBNO2;PORCN;RHOT2;NDOR1;ST8SIA4…
MXI1_HeLa-S3_hg19	168/2000	0.00502797	0.0173115	-0.717754	3.79889	GOLT1B;FAM13A;IFIT5;TONSL;MRFAP1;SAYSD1;NOC2L;SAT1;ALCAM;FLAD1;DENR;C19ORF55;TMEM38B;TMSB10;CCDC94;LINC00493;ABT1;MECR;COG6;DGAT1;MRPS18A;TEX2;BCS1L;MAPK8IP3;MAPK8IP1;NISCH;ALDH3A2;SLC5A6;RNF123;NIF3L1;ISL2;PRKAR1A;HNRNPUL2;PSPC1;TMEM79;CMPK1;SRSF4;LAP3;UBE2V1;SNRPB;TMED10;FECH;NPRL3;ARL1;UBFD1;ATP5O;FOXO1;OSGEP;DEDD2;DHX30;RHOT2;ZNHIT2;SYNGR2;RAB11FIP1;ERI2;DHX37;KIAA1407;ZNF785;ACBD6;HOMER1;H3F…
TBL1XR1_GM12878_hg19	168/2000	0.00502797	0.0173115	-0.717411	3.79707	CD86;MTCH2;GFI1;DPY19L2P2;MRFAP1;ICAM3;GCC2;LIPA;SAT1;RRP8;DCAF6;LOC642846;EDC4;PROSC;ABHD12;CDC20;ALCAM;FLAD1;RASSF5;STMN1;IL12A;DENR;SEC62;KPNA2;GYG1;RPS9;TIPIN;MECR;DGAT1;TSTD1;ZNF282;ANKRD44;SLC11A2;ZFYVE20;TTC21A;JMJD8;MAPK8IP3;RNF123;RNF126;TWSG1;NIF3L1;HNRNPUL1;WDFY1;LAP3;CARD16;SEMA7A;KLHL17;COPS7B;KRBA1;LY9;MYL12A;FOXO1;SNX4;CYB5R4;SBNO2;RHOT2;NDOR1;SAFB2;ZC3H18;NCKAP1L;KIAA1407;OSBPL8;H…
MAX_HCT116_hg19	173/2066	0.00501309	0.0173115	-0.715814	3.79074	MIDN;GOLT1B;FAM13A;GEMIN8P4;PITPNA;FCF1;MRFAP1;SAYSD1;ETS2;DOCK11;FLAD1;NARS2;LONP1;SLC39A8;IL12A;KPNA2;GYG1;EARS2;ABT1;LINC00493;GBAP1;ACOT9;MECR;TSTD1;SLC11A2;PGD;BCS1L;EML4;EML5;ILF3;CFDP1;HNRNPUL1;IFT81;GRWD1;KIAA1731;PPIE;LAP3;SRSF6;LETMD1;SLC27A2;AARS2;ARX;ITPR1;UBFD1;TRMT2A;TXN;SKA3;OSGEP;NDOR1;PRDX4;HSPH1;DHX34;ZMAT3;DHX37;SMYD2;EIF4EBP3;KIAA1407;SCAI;PLK3;NARG2;HOMER1;SIAH2;KLHL21;TIMM44…
MYC_endothelial cell of umbilical vein_hg19	168/2000	0.00502797	0.0173115	-0.715254	3.78565	PANK4;PI4K2B;MIDN;PITPNA;FAM13A;FCF1;UBE2L6;PHRF1;NOC2L;LIPA;PEX26;PAIP2B;STMN1;CPNE1;NBN;ATXN7L2;ZNF444;EARS2;ABT1;LINC00493;RPS9;PRKAB2;MECR;KDM2B;SWAP70;ZFYVE20;MRPS18A;RNF40;C9ORF64;RNF123;RNF126;HNRNPUL1;CDC37;KIAA1731;PSME1;PPIE;ZNF830;PPP1R37;NOTCH2;ZNF397;SEMA7A;NPRL3;ITPR1;RAI1;TMEM123;RHOT2;NDOR1;ZMAT3;DHX37;SAFB2;ZC3H18;ZNF668;E4F1;EIF4EBP3;ZNF785;RBM10;DNAJC27-AS1;RABGAP1L;SMAD3;HOMER…
CTCF_bronchial epithelial cell_hg19	169/2023	0.00605271	0.0201592	-0.737263	3.76539	MDC1;MTCH2;TAMM41;PITPNA;UBE2L6;SLC4A2;LIPA;YARS2;RRP8;ABHD12;ALKBH5;HERC3;ALCAM;FNTB;FBXO6;HOMER3;NBN;LZTS2;GYG1;HMGN3;IL15RA;DGAT2;MECR;COG6;ZNF282;NFKBIL1;ANKRD44;TYW3;TPM1;GOLPH3L;CHD1L;GTF2F1;TICAM1;RNF123;EML5;TWSG1;TMX4;RAB30;PPA2;FNDC1;HNRNPUL1;SNHG12;NAAA;SRSF4;SLC27A2;CES3;PPID;PPP1R37;CCDC142;AARS2;HSPA4L;CREM;UBR3;UBFD1;ATP5O;STIP1;RHOT2;HSPH1;DHX34;PDGFD;EIF4EBP3;ZNF785;RBM10;DECR1;E…
GTF3C2_K562_hg19	72/773	0.00683269	0.0216945	-0.754881	3.76386	CSRNP1;CALR3;PITPNA;HSPB1;HSCB;SLC4A2;NOC2L;MED18;DDA1;SCAMP4;LONP1;HIST1H2AE;DGCR8;SERAC1;ACADM;ZNF764;EPHB4;ABT1;TTC37;AGTRAP;DYNLL1;YDJC;PEX3;NOA1;C19ORF25;CMPK1;LUC7L2;SLC29A2;PPP1R37;FYTTD1;MFI2;KLHL17;DOT1L;NPRL3;PARN;MLLT1;TRMT2A;CCDC107;COX5A;GTF2E2;TBRG4;CDC42;SCFD1;SBNO2;PORCN;TAF1C;ERI2;NACC1;UBR5;E4F1;ORAOV1;EIF4B;CDT1;ADRM1;TRMT1;PUS7L;EEF2;KLF3;ADAT3;SNHG3;KIAA0226;PER1;RAD50;ERCC1;…
REST_K562_hg19	231/2834	0.00445269	0.0163666	-0.680216	3.68286	ARL6IP1;GEMIN8P4;CCNC;GCC2;ARR3;DCAF6;CYB5D1;CDC20;TRIM28;RAVER1;FTH1;STMN1;CDC27;CPNE1;DENR;SEC62;FBXO8;BSN;ACOT9;TIPIN;ZNF282;WDR73;SND1;MAPK8IP1;HCFC1;RUNX1;RNF123;NIF3L1;SNHG12;GRWD1;TMEM79;LAP3;LETMD1;PRR14;ZNF397;RTEL1;CDCA4;STXBP4;MRPL18;COPS7B;TRMT2A;SKA3;MYL12A;OSGEP;MYL12B;RHOT2;CYB5R4;PRDX4;HSPH1;APOM;DHX37;RIMKLA;BANP;CDT1;EGR1;HIST1H4K;TIPARP;LRBA;EDEM1;RAB27A;UPF3B;LNPEP;SNHG7;ERLIN…
USF1_K562_hg19	162/1928	0.00578628	0.0195108	-0.710687	3.66165	PI4K2B;LINC00263;MTCH2;GEMIN8P4;FAM13A;SLC4A2;CYB5D1;EDC4;SCAMP4;CCND3;FLAD1;STMN1;DENR;GYG1;CCDC94;EARS2;PIAS4;LINC00493;RPS9;SWAP70;SLC11A2;JMJD8;RUNX1;ALDH3A2;NISCH;EML4;DOK3;HNRNPUL1;SNHG12;PRKAR1A;SNORD104;SLC9A8;SLC7A5P1;S100A6;WDFY1;LAP3;TSNARE1;TELO2;ANAPC2;TMED10;BRI3;NPRL3;ARX;RHOBTB3;COPS7B;UBFD1;TRMT2A;STK4;OSGEP;MYL12A;UGT8;DHX30;SBNO2;PRDX4;RAB11FIP1;SNX2;UBR5;DHX37;ST3GAL5;NPHP4;EI…
ZMIZ1_CH12.LX_mm9	168/2000	0.00502797	0.0173115	-0.683588	3.61805	PANK4;MTCH2;UBXN2A;MRFAP1;CCNC;SLC4A2;BACH1;EDC4;CDC20;ABHD12;ALKBH5;PAIP2B;SESN3;TRIM28;WDR91;CPNE1;HMGN3;RPS9;TIPIN;CPT1A;ANKRD44;SLC11A2;MRPS18A;CHD1L;TICAM1;PDIA6;SND1;ALDH3A2;EML4;HIC2;ISL2;PHOSPHO1;PRKAR1A;HGS;PPIE;ADAM9;SRSF6;PPID;NOTCH2;LRRC56;SEMA7A;FECH;CDCA4;STXBP1;ITPR1;SKA3;RPAP1;STK4;FBXO44;GTF2E2;FOXO1;CORO1C;ZFP36L1;SBNO2;SCFD1;PRDX4;NDOR1;RAB11FIP1;MIER2;INPP5E;CEP72;RIMKLA;RBM10…
HCFC1_K562_hg19	168/2000	0.00502797	0.0173115	-0.683297	3.61651	LINC00265;PITPNA;FCF1;TONSL;GPR63;SAYSD1;NOC2L;ZDHHC2;SAT1;EDC4;RINL;FTH1;WDR91;HIST1H2AE;C19ORF55;ATXN7L2;GYG1;HMGN3;PLEKHM1P;CCDC94;LINC00493;AGTPBP1;ANKRD44;SERPINF1;ZBTB37;MRPS18A;TICAM1;MAPK8IP3;SND1;MAPK8IP1;NISCH;EML4;SLC5A6;TWSG1;HNRNPUL1;SLC7A5P1;TMEM79;WDFY1;ASPHD2;UBE2V1;SRSF6;LOC100507424;KANK3;SEMA7A;FECH;NPRL2;KLHL17;WDR63;ARL1;TRMT2A;UBFD1;LIAS;OSGEP;FOXO1;PGS1;ZNHIT2;PORCN;NDOR1;S…
ZNF143_HeLa-S3_hg19	168/2000	0.00502797	0.0173115	-0.664625	3.51768	MTCH2;ARL6IP1;TAMM41;PITPNA;WDR83;SAYSD1;NOC2L;SAT1;LIPA;CYB5D1;ABHD12;EDC4;RASSF1;FLAD1;WDR91;DENR;BSN;ATXN7L2;GYG1;HMGN3;CCDC94;EARS2;LINC00493;RPS9;DGAT2;ANKRD44;ZFYVE20;WDR73;PGD;C9ORF64;SND1;MAPK8IP1;C12ORF10;SLC5A6;RNF123;CFDP1;PPA2;HNRNPUL1;HNRNPUL2;TMEM79;CHMP4B;SRSF6;RPP25;SLC27A2;SNRPB;ZNF397;NOTCH2;FECH;NPRL2;PRKRIP1;STXBP1;KLHL17;ARL1;COPS7B;TRMT2A;ATP5O;RAI1;CYB5R4;RHOT2;NDOR1;INPP5E…
EP300_T47D_hg19	102/1155	0.00713652	0.0223977	-0.704267	3.48086	MDC1;LINC00263;LINC00265;NAB2;GCC2;NUCKS1;RNF19A;CYP1B1;CCNL1;SEC62;PHLDA1;ZNF444;TIPIN;PRKAB2;ZGPAT;TSTD1;ZBTB37;ALDH3A2;HNRNPUL2;SLC9A8;TMEM79;S100A6;CHMP4B;S100A4;TELO2;ANAPC2;FKBP5;SNRPB;PPP1R37;STXBP4;ARL1;ITPR1;RHOBTB3;TRMT2A;ZFP36L1;SYNGR2;ERI2;BMF;TFAP2A;ACBD6;H3F3B;CBX4;TIPARP;SIAH2;SETD1A;LNPEP;SNHG7;MCAT;GLUD1;DLG1;REEP5;DMXL1;FASN;BHLHE40;INTS5;SERINC4;RAD9A;CSRNP1;RARG;PTEN;MRPS10;HS…
FOXM1_GM12878_hg19	141/1648	0.00535159	0.0183483	-0.659469	3.44926	UBXN2B;ARL6IP1;TAMM41;GCC2;UBE2L6;SLC4A2;GLS;EDC4;CDC20;CAPNS1;MAP3K8;DENR;IL12A;C19ORF55;PHLDA1;HMGN3;EARS2;ABT1;RPS9;PRKAB2;ZNF282;GTF2F1;BCS1L;TICAM1;JMJD8;C12ORF10;GRWD1;TMEM79;ZNF830;ZNF397;NOTCH2;AARS2;PRKRIP1;MFI2;COPS7B;TRMT2A;LIAS;STK4;SKA3;LY9;OSGEP;ZNHIT2;RHOT2;INPP5D;SAFB2;CSTF1;ZC3H18;E4F1;ZNF785;KIAA1407;OSBPL8;NARG2;CPSF1;XRCC3;CLEC17A;SREK1IP1;FOXN3;SNHG7;MCAT;HARS2;MRPL30;PAN2;CC…
POLR2AphosphoS2_HepG2_hg19	168/2000	0.00502797	0.0173115	-0.65011	3.44086	MDC1;LINC00263;DQX1;FCF1;MRFAP1;PHRF1;ALKBH5;MAEA;ALCAM;STMN1;MAP3K8;SEC62;TMSB10;EARS2;CCDC94;SKP1;GBAP1;ABT1;SRRM2;ACOT9;ZNF282;TTC21A;MRPS18A;ATAD3B;BCS1L;MAPK8IP3;C9ORF64;TMX4;HNRNPUL1;SNHG12;PSPC1;SLC9A8;WDFY1;PSME1;ADAM9;PPID;ANAPC2;ZNF397;SEMA7A;TMED10;ARL1;ITPR1;RPAP1;DHX30;RHOT2;CYB5R4;NDOR1;RAB11FIP1;ERI2;SAFB2;BMF;E4F1;SNX6;OSBPL8;CPSF1;CBX4;EDEM1;SETD1A;XRCC3;GLMN;EXOC6B;BCDIN3D;SNHG7…
USF2_K562_hg19	167/2000	0.00646367	0.0207652	-0.679702	3.42676	LINC00263;MTCH2;FAM13A;NUCKS1;DCAF6;CYB5D1;SCAMP4;C19ORF54;FLAD1;STMN1;CDC27;LONP1;SLC39A8;LZTS2;GYG1;EARS2;PIAS4;LINC00493;GBAP1;SLC11A2;ZBTB37;RNF40;MAPK8IP1;ALDH3A2;EML4;ILF3;CFDP1;HNRNPUL1;SLC9A8;SNORD104;ZNF318;LAP3;TSNARE1;SRSF6;LETMD1;PPID;TELO2;LRRC56;RTEL1;TMED10;CDCA4;NPRL2;HSPA4L;TRMT2A;UBFD1;STK4;OSGEP;MYL12A;UGT8;SNX2;PRDX4;RAB11FIP1;DHX34;ZMAT3;UBR5;DHX37;ZC3H18;ZNF668;EIF4EBP3;NPHP…
TRIM28_K562_hg19	172/2061	0.00585511	0.0196616	-0.666376	3.42547	CCDC71L;MDC1;DQX1;GEMIN8P4;FAM13A;NUCKS1;BACH1;ZDHHC2;LOC642846;GLS;MAEA;SYNGAP1;FTH1;CHEK1;STMN1;HIST1H2AE;CPNE1;BRWD1-IT2;NBN;CCNL1;HMGN3;CCDC94;EPHB4;GBAP1;ABT1;ST6GAL1;TYW3;SWAP70;ZBTB37;SLC11A2;MRPS18A;CHD1L;PGD;KMO;SND1;RAB30;CFDP1;SNHG12;SNORD104;RAB34;CMPK1;SRSF4;S100A4;SRSF6;SNRPB;ZNF397;AARS2;MRPL18;RHOBTB3;TRMT2A;LIAS;MYL12A;ZFP36L1;TMEM123;RAB11FIP1;APOM;DHX37;TCTEX1D4;CEP72;BMF;TSNAX…
SIX5_H1-hESC_hg19	110/1258	0.00712803	0.0223977	-0.692169	3.42189	PANK4;DQX1;SLC4A2;PEX26;CYB5D1;SCAMP4;SESN1;FNTB;C19ORF55;ATXN7L2;ZNF444;MEN1;SRRM2;DGAT1;NFKBIL1;RAB30;CFDP1;SNHG12;GRWD1;RAB34;TMEM79;CMPK1;CHMP4B;UBE2V1;MZF1;PRR14;RTEL1;TMED10;GNN;NPRL2;ITPR1;ATP5O;BCL2L12;DHX30;HSPH1;TSNAXIP1;ZBTB7A;KIAA1407;MAP2K6;BANP;EIF2B4;EXOC6B;SREK1IP1;TMEM11;C19ORF44;MON1A;WRAP53;SUGP1;NFKBIB;CALR3;FEN1;DDX49;HSCB;ADO;C1ORF213;COX7C;DDA1;FAM178A;ARV1;PCLO;CCDC53;METT…
TEAD4_ECC-1_hg19	171/2051	0.00622194	0.0205551	-0.67169	3.41197	LINC00263;LINC00265;GEMIN8P4;NAB2;MRFAP1;CCNC;NUCKS1;ADARB1;SLC4A2;ETS2;IFIT3;ABHD12;PROSC;HERC3;ALCAM;MAEA;CAPNS1;RNF19A;CPNE1;MAP3K8;NBN;CCNL1;PHLDA1;TMSB10;HMGN3;ACOT9;PRKAB2;ZGPAT;SWAP70;TPM1;SLC11A2;JMJD8;ALDH3A2;SCNN1G;ISL2;ILF3;RAB30;SNHG12;HNRNPUL2;HGS;RAB34;S100A4;KANK3;PPP1R37;LRRC56;CCDC142;FECH;HSPA4L;CREM;RHOBTB3;COPS7B;SKA3;RPAP1;MYL12A;MYL12B;ZFP36L1;CORO1C;RAI1;DHX30;ZNHIT2;SYNGR2…
CTCF_epithelial cell of esophagus_hg19	132/1548	0.00774655	0.0239439	-0.699421	3.39954	MDC1;MTCH2;UBXN2B;TAMM41;NUCKS1;UBE2L6;ETS2;ALCAM;FNTB;HOMER3;DENR;FBXO6;IL12A;NBN;SEC62;PHLDA1;EARS2;PRKAB2;MECR;ZNF282;SWAP70;NFKBIL1;GOLPH3L;CHD1L;GTF2F1;MAPK8IP3;RNF123;EML5;NIF3L1;TMX4;PPA2;HNRNPUL1;SNHG12;CMPK1;SRSF4;SLC27A2;CES3;CCDC142;AARS2;MFI2;HSPA4L;CREM;UBFD1;STK4;CORO1C;ZFP36L1;STIP1;CYB5R4;RHOT2;SNX2;DHX34;INPP5E;THEM5;ST3GAL5;EIF4EBP3;ZNF785;RBM10;DECR1;EIF2B4;ACBD6;SLC14A2;DENND4…
ZEB1_GM12878_hg19	79/864	0.00748481	0.0232228	-0.681191	3.33435	CSRNP1;GFI1;LY75;GCC2;RRP8;EDC4;ABHD12;SCAMP4;LMBR1;ARV1;SNRNP70;TMSB4X;CPNE1;SEC62;CTBS;CCDC51;PPP1R16B;TOP3B;LINC00493;ST6GAL1;DUSP2;DGAT2;RFC4;NCOA3;NFKBIL1;PPP2R5B;RPL13A;LSR;SIRT6;YDJC;ALDH3A2;ADAM19;SCNN1G;NIF3L1;RILPL2;SNHG12;PEX3;TMBIM1;PICK1;ARHGEF1;TSNARE1;SNRPB;RNFT2;LRRC14;SNORA16A;DCTN5;LRRC56;SEMA7A;ARL1;MRI1;COPS7B;KRBA1;ZFP36L1;PAK1;RHOT2;SLX4;PHKG2;SCAI;CD55;TIPARP;MMAB;LRBA;LIMK…
GTF3C2_HeLa-S3_hg19	108/1236	0.00778681	0.0239775	-0.685037	3.32607	NUCKS1;YARS2;SAT1;CDC20;SCAMP4;GBAP1;ABT1;ACOT9;AGTPBP1;TYW3;SLC11A2;ATP11A;KMO;NIF3L1;HNRNPUL2;PSPC1;SLC9A8;SNORD104;RAB34;KIAA1731;S100A4;UBE2V1;RPP25;PPP1R37;CDCA4;NPRL3;TRMT2A;GTF2E2;DHX30;SCFD1;SBNO2;FUT8;ERI2;NACC1;RBM10;DECR1;CDT1;PHF11;XRCC3;BCDIN3D;ARHGAP27;EEF2;MANBAL;SNHG3;PAN2;ARPC3;SNORD27;DMXL1;INTS5;ADCK4;MDM4;CEP89;CREBZF;HSPB1;ETFA;HSCB;ECSIT;MED18;METTL12;TUBA1B;FLVCR2;POLI;SERA…
eGFP-HDAC8_K562_hg19	167/2000	0.00646367	0.0207652	-0.652973	3.292	TAMM41;PITPNA;MRFAP1;LOC100289230;SLC4A2;ETS2;DCAF6;PEX26;PROSC;SCAMP4;ALKBH5;CDC27;CHEK1;CPNE1;NBN;C19ORF55;CCNL1;ZNF444;EARS2;CCDC94;ACOT9;TIPIN;RPS9;DGAT1;NFKBIL1;ZFYVE20;TTC21A;MRPS18A;WDR73;RUNX1;NISCH;RAB30;SNHG12;HNRNPUL2;SNORD104;GRWD1;TMEM79;CMPK1;PPIE;SRSF4;UBE2V1;ZNF830;LETMD1;TELO2;FKBP5;SNRPB;RTEL1;CCDC142;MRPL18;RHOBTB3;CREM;UBFD1;TRMT2A;STK4;LIAS;BCL2L12;CYB5R4;RHOT2;SBNO2;PRDX4;RA…
SIN3A_MCF-7_hg19	110/1259	0.00729421	0.0227236	-0.658597	3.24074	CARS;GOLT1B;ARL6IP1;FCF1;MRFAP1;GCC2;RRP8;PEX26;CYB5D1;FLAD1;WDR90;NARS2;DENR;ABT1;ZNF282;PGD;SLC5A6;NIF3L1;HGS;GRWD1;LAP3;ZNF397;TMED10;AARS2;GNN;ARL1;UBFD1;STK4;LIAS;SKA3;OSGEP;MYL12B;APOM;SAFB2;DHX37;CSTF1;ZC3H18;NPHP4;ZNF785;SURF2;GLMN;LNPEP;PYCR2;MARCH6;HARS2;MRPL30;PAN2;TMEM234;SP2;REL;INTS5;MON1B;RAD9A;OSCP1;CLIC4;FEN1;CCDC121;GFM2;MRPS10;BRCA1;MED18;SEPT7;C14ORF1;ZNF764;LRRC47;TOP3B;IKBIP…
TAF1_GM12891_hg19	167/1993	0.00566426	0.0191786	-0.614957	3.18153	PANK4;PI4K2B;LINC00265;ARL6IP1;FCF1;MRFAP1;GALNT10;GLS;PEX26;EDC4;PROSC;TRIM28;CAPNS1;FTH1;CPNE1;EPSTI1;LONP1;DENR;KPNA2;PHLDA1;TMSB10;CCDC94;PIAS4;ABT1;RPS9;MECR;TSTD1;ZNF282;TYW3;WDR73;PGD;ATAD3B;C9ORF64;HIC2;NIF3L1;TMX4;SNHG12;PSPC1;ANAPC2;ZNF397;AARS2;CDCA4;SP140;MRPL18;NPRL3;ITPR1;UBR3;MRI1;COPS7B;STK4;RPAP1;FOXO1;ZFP36L1;CORO1C;PGS1;STIP1;SBNO2;SCFD1;RAB11FIP1;NDOR1;SYNGR2;ERI2;INPP5D;UBR5;…
CTCF_fibroblast of lung_hg19	301/3799	0.0055777	0.0189642	-0.603861	3.13342	MDC1;TONSL;UBE2L6;SLC4A2;RRP8;PEX26;ALKBH5;HERC3;ALCAM;CDC27;LONP1;HOMER3;DENR;FBXO6;IL12A;SEC62;EARS2;SOX5;SRRM2;PRKAB2;MECR;COG6;ZNF282;NFKBIL1;TYW3;GOLPH3L;MRPS18A;MAPK8IP3;C9ORF64;MAPK8IP1;RNF123;EML5;TWSG1;PPA2;IFT81;ZNF830;CES3;PRR14;PPP1R37;AARS2;MFI2;HSPA4L;TRMT2A;NLK;LIAS;CYB5R4;RHOT2;HSPH1;SNX2;DHX34;PDGFD;INPP5E;ST3GAL5;SCAI;RBM10;DECR1;PLK3;DNAH11;NARG2;TIPARP;SETD1A;C20ORF24;PILRB;SN…
ELF1_SK-N-SH_hg19	169/2030	0.00689363	0.0218031	-0.622893	3.10024	CARS;LINC00265;GOLT1B;GEMIN8P4;FCF1;GCC2;SLC4A2;PHRF1;RRP8;PEX26;PROSC;MAEA;FLAD1;CPNE1;DENR;CCDC94;LINC00493;GOLPH3L;ZFYVE20;BCS1L;JMJD8;C9ORF64;SND1;C12ORF10;SLC5A6;ILF3;NIF3L1;HGS;GRWD1;SLC9A8;TMEM79;CHMP4B;SRSF4;TSNARE1;LETMD1;PPID;SNRPB;ZNF397;RNASEH2B;NPRL2;TRMT2A;STK4;RPAP1;GTF2E2;MYL12A;MYL12B;PGS1;SBNO2;SCFD1;ZNHIT2;CYB5R4;NDOR1;HSPH1;ERI2;DHX37;CSTF1;ZC3H18;ZNF668;ZNF787;KIAA1407;SLC35E…
RCOR1_GM12878_hg19	167/2000	0.00646367	0.0207652	-0.612984	3.0904	CARS;MTCH2;UBXN2B;GOLT1B;GFI1;GEMIN8P4;GCC2;CCNC;NR3C1;LIPA;SAT1;ZDHHC2;YARS2;RRP8;PROSC;PAIP2B;RASSF1;ALCAM;RINL;FLAD1;WDR90;SESN1;NARS2;STMN1;HIST1H2AE;EPSTI1;DENR;IL12A;LZTS2;BSN;CCDC94;ABT1;AGTPBP1;DGAT1;NFKBIL1;SLC11A2;WDR73;TICAM1;MAPK8IP1;CFDP1;TXLNB;HGS;SNORD104;S100A6;WDFY1;PPIE;CARD16;LETMD1;SRSF6;ZNF397;SEMA7A;KLHL17;NPRL3;ARL1;TRMT2A;STK4;MYL12A;OSGEP;TMEM123;DHX34;ZMAT3;DHX37;SAFB2;S…
STAT1_HeLa-S3_hg19	85/945	0.00856658	0.0247008	-0.64513	3.07074	CARS;CCDC71L;CIITA;GEMIN8P4;CELF3;DUSP19;SECTM1;LOC100289230;UBE2L6;BRCA2;COX7C;SAT1;ALKBH5;SYNGAP1;SPR;ANXA7;CYP1B1;MAP3K8;ACADM;CCNL1;TMSB10;EARS2;IKBIP;SNORD58A;RPS9;LRRC45;DFFA;WARS;AGTPBP1;DDX58;SFMBT2;TOP3A;DDX56;SLC11A2;VPS13B;MRPS18A;LSR;RANGAP1;PDIA6;SND1;C9ORF64;TUT1;SNORA64;CD63;ROCK2;SRBD1;ITPR1;RHOBTB3;UBFD1;CCDC106;TXN;HSPD1;BCL2L12;CYB5R4;SBNO2;SYNGR2;APOL6;IFI16;BMF;CDIPT;APOL1;RP…
CREB1_K562_hg19	156/1865	0.00790063	0.0241457	-0.634251	3.07029	MTCH2;GEMIN8P4;PITPNA;FCF1;LOC100289230;NUCKS1;GCC2;SLC4A2;SAT1;PROSC;ALKBH5;MAEA;TRIM28;LAMP2;NARS2;CPNE1;ZNF444;EARS2;SKP1;ABT1;ACOT9;TIPIN;RPS9;MECR;DGAT1;ZBTB37;ZFYVE20;TTC21A;PDIA6;FOXP1;ILF3;NIF3L1;TMX4;RAB30;PPA2;SNHG12;CHMP4B;LAP3;UBE2V1;ZNF830;ANAPC2;SNRPB;AARS2;NPRL2;ITPR1;ARL1;UBFD1;KRBA1;LIAS;SCFD1;ZNHIT2;CYB5R4;NDOR1;CSTF1;ZC3H18;ST3GAL5;NPHP4;E4F1;KIAA1407;EIF2B4;OSBPL8;NARG2;SLC35E…
MAFK_K562_hg19	167/2000	0.00646367	0.0207652	-0.608051	3.06553	CARS;MTCH2;CD83;UBXN2B;ARL6IP1;GOLT1B;TAMM41;FAM13A;UBE2L6;WDR83;YARS2;ETS2;FLAD1;SESN1;STMN1;CDC27;LAMP2;HIST1H2AE;CPNE1;FBXO6;KPNA2;CCDC94;EARS2;LINC00493;ABT1;PRKAB2;RPS9;DGAT2;KDM2B;DGAT1;ZNF282;TTC21A;WDR73;BCS1L;MAPK8IP3;NIF3L1;HNRNPUL1;PPA2;GRWD1;SRSF4;UBE2V1;ZNF830;CES3;ANAPC2;SNRPB;TMEM87B;LRRC56;CCDC142;AARS2;PRKRIP1;HSPA4L;CREM;ITPR1;UBR3;TRMT2A;SKA3;ATP5O;RPAP1;LIAS;MYL12B;CYB5R4;SCFD…
MAX_C2C12_mm9	167/2000	0.00646367	0.0207652	-0.603214	3.04114	MTCH2;GOLT1B;CDC20;ALKBH5;RAVER1;WDR90;SESN1;STMN1;FNTB;LONP1;CCNL1;PHLDA1;CCDC94;EARS2;PIAS4;NSF;MECR;ZGPAT;S100A1;NFKBIL1;UBALD1;MRPS18A;TTC21A;CHD1L;WDR73;BCS1L;DGKZ;PDIA6;RUNX1;RNF126;ILF3;GRWD1;CHMP4B;LAP3;TELO2;FKBP5;NOTCH2;CDCA4;NPRL3;COPS7B;MRI1;RPAP1;MYL12A;OSGEP;NDOR1;DHX37;MAP2K6;EIF2B4;SURF2;GTF2IRD2;SIAH2;SREK1IP1;PYCR2;LNPEP;SNHG7;ERLIN2;MANBAL;CHERP;UBAC2;MRPL30;DLG1;TMEM234;ARPC3;…
HDAC2_K562_hg19	214/2623	0.00597207	0.0199722	-0.58665	3.00404	MDC1;ARL6IP1;IKZF2;PEX26;CDC20;RINL;CAPNS1;FBXO6;C19ORF55;BSN;CCNL1;EARS2;TBC1D10B;SOX5;ABT1;PRKAB2;ZNF282;TYW3;NFKBIL1;ZFYVE20;GOLPH3L;SND1;MAPK8IP1;PPA2;SNHG12;ZNF830;CES3;PRR14;ZNF397;AARS2;PRKRIP1;GNN;HSPA4L;ARX;NPRL3;WDR63;ATP5O;SKA3;LIAS;PGS1;DHX30;CYB5R4;CSTF1;NCKAP1L;RABGAP1L;SLC35E1;TIPARP;SIAH2;EDEM1;SETD1A;DCLK2;STAM;SNHG7;HARS2;GNG13;CCDC88B;MRPL30;C7ORF60;INTS5;NOL12;CEP89;RPAIN;CSRN…
TBP_MEL cell line_mm9	167/2000	0.00646367	0.0207652	-0.587775	2.9633	CCDC71L;MDC1;MIDN;PANK1;TONSL;FCF1;LIPA;BACH1;YARS2;EDC4;RAVER1;FLAD1;RASSF5;WDR90;WDR91;LAMP2;STMN1;CPNE1;CCDC94;ACOT9;RPS9;MECR;APLP2;CMC2;ZFYVE20;MRPS18A;PDIA6;MAPK8IP3;NISCH;PSPC1;SLC9A8;PPIE;S100A4;LETMD1;TMEM87B;RTEL1;PLGRKT;CDCA4;SP140;NPRL2;PRKRIP1;NPRL3;COPS7B;ATP5O;HSPBP1;FOXO1;OSGEP;MYL12B;PGS1;DHX30;SCFD1;ZNHIT2;FUT8;SBNO2;HSPH1;DHX34;ERI2;INPP5E;NCKAP1L;HIST1H3I;ENKD1;EGR1;CPSF1;HIST…
ZBTB7A_ECC-1_hg19	159/1896	0.0067007	0.0213585	-0.579995	2.90319	ANKRD13D;GPR63;WDR83;RRP8;CDC20;PROSC;CAPNS1;RASSF5;WDR90;FTH1;STMN1;CPNE1;MAP3K8;IL12A;BSN;SEC62;PHLDA1;TMSB10;EPHB4;TBC1D10B;DGAT2;COG6;ZNF282;SWAP70;TPM1;ZBTB37;SLC11A2;SHISA5;GTF2F1;PGD;TICAM1;DGKZ;C9ORF64;ALDH3A2;ADAM19;PHOSPHO1;TWSG1;SNHG12;ZNF318;PSME1;SUCLG2;RPP25;KANK3;ANAPC2;LRRC56;FECH;STXBP1;DTX3;KRBA1;FOXO1;FAM149A;MTMR7;INPP5E;DHX37;SMYD2;ST3GAL5;RIMKLA;OSBPL8;RABGAP1L;DNAH11;RHBDD3…
CEBPB_H1-hESC_hg19	167/2000	0.00646367	0.0207652	-0.571189	2.87968	CARS;LINC00265;UBXN2B;GOLT1B;TAMM41;GEMIN8P4;FCF1;CCNC;GCC2;RRP8;EDC4;ALKBH5;ALCAM;MAEA;CAPNS1;WDR90;LAMP2;ATXN7L2;GYG1;EARS2;SRRM2;PRKAB2;SLC15A2;SERPINF1;ZFYVE20;C2ORF15;CHD1L;PGD;MAPK8IP3;C12ORF10;ALDH3A2;RNF123;RNF126;PHOSPHO1;NIF3L1;HNRNPUL1;SNHG12;IFT81;SLC9A8;WDFY1;ADAM9;SUCLG2;ZNF830;CES3;SNRPB;PRKRIP1;ENDOD1;CREM;ATP5O;LIAS;STK4;PGS1;SCFD1;NDOR1;DHX34;ESPNP;UBR5;PIP5K1B;E4F1;DNAJC27-AS1;…
GATA1_erythroblast_mm9	164/1971	0.00789517	0.0241457	-0.579829	2.80724	PANK4;MDC1;PI4K2B;UBXN2B;ARL6IP1;PITPNA;MUM1;UBE2L6;IKZF1;BACH1;RRP8;SCAMP4;CCND3;RNF19A;KHSRP;CDC27;HIST1H2AE;SLC39A8;CCDC94;TBC1D10B;KDM2B;APLP2;SLC11A2;GOLPH3L;WDR73;TICAM1;ALDH3A2;NISCH;RNF123;RAB30;TMX4;SNHG12;HNRNPUL2;SNORD104;SLC9A8;SRSF4;RPP25;PPP1R37;FECH;STXBP4;MRPL18;NPRL3;HSPA4L;MRI1;DTX3;ATP5O;NLK;GTF2E2;PGS1;RHOT2;ZNHIT2;SBNO2;ST3GAL5;PIP5K1B;E4F1;CLSPN;TSNAXIP1;ZBTB7A;CDT1;RABGAP1L…
MYC_MCF 10A_hg19	270/3382	0.00609958	0.0202327	-0.550442	2.807	PI4K2B;DQX1;GEMIN8P4;FCF1;TONSL;UBE2L6;GCC2;CCNC;WDR83;NOC2L;CYB5D1;GLS;LOC642846;HERC3;CAPNS1;FLAD1;FTH1;WDR90;RASSF5;STMN1;CDC27;CPNE1;IL12A;HOMER3;CCNL1;SEC62;EARS2;CCDC94;SKP1;SRRM2;TIPIN;ST6GAL1;CPT1A;TSTD1;COG6;ZNF282;NFKBIL1;SLC11A2;GOLPH3L;WDR73;JMJD8;NISCH;RNF123;PPA2;GRWD1;CDC37;PSME1;SUCLG2;LAP3;ZNF397;STXBP4;PRKRIP1;STXBP1;NPRL3;COPS7B;ATP5O;OSGEP;MYL12A;PGS1;UGT8;DHX30;SNX4;CYB5R4;RH…
NR2F2_MCF-7_hg19	58/616	0.0115157	0.0310125	-0.619492	2.76544	MDC1;LINC00263;RARG;FAM208B;HSPB1;ETFA;GCC2;ECSIT;GLS;CHAF1A;C19ORF54;CA2;CYP4V2;ZNF764;ZGPAT;LRRC49;ZBTB37;SLC11A2;TTI1;ALDH3A2;HEATR5A;SLC9A8;TRIM56;SLC25A13;CD63;TMED10;FOXK1;TRMT2A;SRI;COX5A;MYL12A;MYL12B;HSPD1;CYB5R4;EXOSC4;P2RY2;TCTEX1D4;ZBTB7A;DYNC1I1;CD55;SH2B1;PAK4;DNAJC27-AS1;CDK11A;DENND4B;TIPARP;MACC1;SGTA;KIAA1161;CDK11B;PAN2;RAD52;SP2;BRE;ASB7;NUCB2;FRA10AC1;LPIN3
CTCF_WI38_hg19	200/2447	0.00729606	0.0227236	-0.56202	2.76537	MDC1;ARL6IP1;TONSL;UBE2L6;CYB5D1;ALCAM;CDC27;LONP1;DENR;FBXO6;IL12A;SEC62;CCDC94;EPHB4;EARS2;PRKAB2;ZNF282;NFKBIL1;WDR73;MAPK8IP3;PPA2;FNDC1;GRWD1;CDC37;LETMD1;CES3;PRR14;AARS2;STXBP4;MFI2;COPS7B;ZNHIT2;CYB5R4;RHOT2;DHX34;ERI2;PDGFD;INPP5E;ST3GAL5;RBM10;SCAI;DECR1;PLK3;TIPARP;SIAH2;SETD1A;C20ORF24;MTHFS;SNHG7;ERLIN2;MLLT11;MKS1;RLTPR;CALM2;CDK14;MON1A;DENND1C;MRPS12;WDR41;KRI1;FAM127B;SMPD2;CTSO;…
GABPA_HL-60_hg19	221/2724	0.00667769	0.0213585	-0.551822	2.76407	FCF1;CCNC;GCC2;SLC4A2;NOC2L;PEX26;FLAD1;WDR90;LONP1;CCNL1;FBXO8;CCDC94;EARS2;TSTD1;ZFYVE20;MRPS18A;WDR73;JMJD8;MAPK8IP3;SND1;HCFC1;RNF123;NIF3L1;GRWD1;CDC37;TMEM79;ZNF830;PPP1R37;ZNF397;GNN;NPRL2;COPS7B;TRMT2A;RPAP1;MYL12A;MYL12B;PGS1;DHX30;ZNHIT2;SCFD1;RHOT2;APOM;ERI2;BANP;SURF2;SLC35E1;SETD1A;C20ORF24;PYCR2;ERLIN2;MCAT;HARS2;UBAC2;MRPL30;CCDC88B;INTS5;C19ORF44;NOL12;FBXL6;MON1B;TRMU;FEN1;CCDC12…
TBP_CH12.LX_mm9	166/2000	0.00825399	0.024315	-0.573732	2.75222	PANK4;CCDC71L;MIDN;AVIL;TONSL;MRFAP1;SAT1;FAM107B;EDC4;ALKBH5;RAVER1;FLAD1;SESN1;LAMP2;NARS2;CPNE1;HIST1H2AE;PPP1R16B;COG6;TYW3;MRPS18A;CDPF1;LARP4B;WDR73;KMO;JMJD8;ALDH3A2;RNF123;HIC2;NAAA;PPIE;LAP3;SNRPB;MRPL18;COPS7B;RPAP1;SKA3;LIAS;LY9;FOXO1;BCL2L12;DHX30;SBNO2;ZNHIT2;SYNGR2;RAB11FIP1;INPP5D;DHX37;NCKAP1L;NPHP4;HIST1H3I;CLSPN;RBM10;LYN;EIF2B4;EGR1;NARG2;H3F3B;HIST1H4K;SURF2;NFATC2;BCDIN3D;SRE…
CTCF_brain microvascular endothelial cell_hg19	146/1747	0.0103456	0.0287661	-0.583163	2.66575	MDC1;MTCH2;UBXN2B;TAMM41;UBE2L6;RRP8;ALKBH5;ALCAM;FNTB;HOMER3;FBXO6;NBN;SEC62;GYG1;HMGN3;EARS2;GBAP1;DGAT2;MECR;COG6;ZNF282;NFKBIL1;ANKRD44;TYW3;TPM1;GOLPH3L;CHD1L;GTF2F1;RNF123;SCNN1G;EML5;TMX4;TWSG1;RAB30;PPA2;FNDC1;HNRNPUL1;SRSF4;SLC27A2;CES3;CSNK1G2;PPP1R37;CCDC142;AARS2;HSPA4L;CREM;UBR3;UBFD1;TRMT2A;STK4;STIP1;RHOT2;HSPH1;SNX2;INPP5E;EIF4EBP3;ZNF785;RBM10;DECR1;EIF2B4;ACBD6;SLC14A2;NARG2;DEN…
RNF2_K562_hg19	166/2000	0.00825399	0.024315	-0.550052	2.63863	PI4K2B;ZNF692;MRFAP1;UBE2L6;MT1X;ADARB1;SAT1;ZDHHC2;RRP8;CDC20;HERC3;RASSF2;RNF19A;CDC27;CHEK1;LONP1;MAP3K8;SLC39A8;TMEM38B;CCNL1;TMSB10;PHLDA1;ACOT9;IL15RA;DGAT2;DGAT1;ATP11A;PGD;MAPK8IP3;DGKZ;ALDH3A2;ADAM19;TMX4;RNF126;CFDP1;SNHG12;IFT81;PRKAR1A;HNRNPUL2;SNORD104;ADAM9;LAP3;RPP25;SLC27A2;ANAPC2;PPP1R37;ZNF397;LRRC56;TMEM87B;MFI2;ENDOD1;CREM;ITPR1;GMPR;TRMT2A;FBXO44;GTF2E2;INPP5E;TCTEX1D4;CLSPN;…
CTCF_epithelial cell of proximal tubule_hg19	169/2051	0.0100502	0.0287661	-0.564537	2.59696	MDC1;UBXN2B;TAMM41;TONSL;NUCKS1;UBE2L6;ETS2;RRP8;ALKBH5;ALCAM;FNTB;HOMER3;DENR;FBXO6;IL12A;NBN;SEC62;PHLDA1;GYG1;EARS2;PRKAB2;DGAT2;DGAT1;ZNF282;SWAP70;NFKBIL1;ANKRD44;GOLPH3L;CHD1L;GTF2F1;MAPK8IP3;RNF123;SCNN1G;EML5;TMX4;TWSG1;PPA2;FNDC1;HNRNPUL1;NAAA;CMPK1;SRSF4;SLC27A2;CES3;PRR14;PPP1R37;CCDC142;AARS2;MFI2;HSPA4L;CREM;UBFD1;STK4;LOC100129931;CORO1C;ZFP36L1;RAI1;STIP1;CYB5R4;RHOT2;HSPH1;SNX2;DH…
HCFC1_ES-E14_mm9	166/2000	0.00825399	0.024315	-0.531318	2.54876	CARS;MTCH2;ANKRD13D;UBXN2A;DQX1;TONSL;GCC2;LDLRAD4;ADARB1;SLC4A2;ETS2;ABHD12;SESN3;WDR91;LONP1;FBXO6;HOMER3;KPNA2;CCDC94;EARS2;MEN1;SRRM2;ABT1;RPS9;MECR;SLC11A2;ZFYVE20;MRPS18A;TTC21A;CHD1L;ATP1B2;PDIA6;DGKZ;HIC2;PHOSPHO1;ILF3;CFDP1;PRKAR1A;PRKD3;CDC37;PPID;RHNO1;SNRPB;PPP1R37;AARS2;STXBP1;KLHL17;NPRL3;ITPR1;COPS7B;ATP5O;STK4;RPAP1;OSGEP;CORO1C;SCFD1;PORCN;ERI2;INPP5E;NACC1;CEP72;ST3GAL5;ZC3H18;M…
CTCF_GM12874_hg19	170/2065	0.0101662	0.0287661	-0.540717	2.48118	MDC1;MTCH2;UBXN2B;TAMM41;GFI1;UBE2L6;ETS2;ALKBH5;ALCAM;FNTB;HOMER3;DENR;FBXO6;IL12A;NBN;SEC62;PHLDA1;GYG1;TMSB10;EARS2;TBC1D10B;IL15RA;DGAT2;MECR;DGAT1;ZNF282;NFKBIL1;ANKRD44;SLC11A2;CHD1L;PGD;TICAM1;MAPK8IP3;RNF123;TMX4;TWSG1;DOK3;PPA2;FNDC1;HNRNPUL1;SLC9A8;NAAA;SRSF4;SLC27A2;CES3;CSNK1G2;ANAPC2;PPP1R37;RNASEH2B;CCDC142;AARS2;MFI2;HSPA4L;CREM;UBFD1;TRMT2A;STK4;SKA3;GTF2E2;ZFP36L1;STIP1;RHOT2;HSP…
POLR2A_NB4_hg19	166/2000	0.00825399	0.024315	-0.515957	2.47508	CARS;MTCH2;ARL6IP1;GOLT1B;PITPNA;ICAM3;WDR83;GCC2;MT1X;PHRF1;LIPA;EDC4;PAIP2B;RINL;FTH1;NARS2;WDR91;DENR;C19ORF55;TMSB10;CCDC94;PLEKHM1P;ABT1;ACOT9;MECR;DGAT1;SWAP70;MRPS18A;BCS1L;TEX2;NISCH;ZNF90;RNF126;NIF3L1;CFDP1;IFT81;WDFY1;PPIE;SUCLG2;CHMP4B;UBE2V1;LAP3;PPID;SEMA7A;FECH;STXBP1;NPRL2;ARL1;UBR3;MRI1;UBFD1;TXN;LIAS;RPAP1;STK4;RHOT2;SBNO2;SYNGR2;RAB11FIP1;NDOR1;DHX34;NACC1;SAFB2;DHX37;KIAA1407;…
POLR2A_erythroblast_hg19	166/2000	0.00825399	0.024315	-0.510474	2.44877	LINC00263;MIDN;PITPNA;FAM13A;IFIT5;MT1X;PHRF1;ABHD12;EDC4;PAIP2B;CAPNS1;RASSF5;STMN1;NARS2;DENR;SRRM2;PRKAB2;MECR;DGAT1;TTC21A;MRPS18A;WDR73;TICAM1;SND1;NISCH;ALDH3A2;TMX4;RNF126;GRWD1;CDC37;TMEM79;CHMP4B;UBE2V1;ZNF830;ZNF397;AARS2;TMED10;CDCA4;STXBP1;GNN;ENDOD1;UBR3;TRMT2A;UBFD1;ATP5O;GTF2E2;FOXO1;MYL12B;PGS1;SNX4;RHOT2;SBNO2;SYNGR2;HSPH1;ERI2;SAFB2;NPHP4;E4F1;NCKAP1L;ZNF785;ZBTB7A;KIAA1407;SNX6…
CTCF_mammary epithelial cell_hg19	205/2522	0.00830591	0.0243799	-0.508825	2.43767	MDC1;TONSL;UBE2L6;RRP8;ALKBH5;ALCAM;CDC27;LONP1;HOMER3;FBXO6;DENR;IL12A;SEC62;EARS2;CCDC94;IL15RA;PRKAB2;COG6;ZNF282;NFKBIL1;GOLPH3L;MAPK8IP3;C9ORF64;RNF123;EML5;TWSG1;NIF3L1;PPA2;FNDC1;IFT81;GRWD1;CES3;PPP1R37;AARS2;MFI2;HSPA4L;TRMT2A;RHOT2;CYB5R4;ZNHIT2;HSPH1;SNX2;DHX34;PDGFD;INPP5E;ST3GAL5;HIST1H3I;RBM10;SCAI;DECR1;NARG2;TIPARP;SETD1A;C20ORF24;ERLIN2;SNHG7;GBAS;UBAC2;MLLT11;PARP10;PEX5L;FASN;M…
POLR2A_GM18951_hg19	166/2000	0.00825399	0.024315	-0.503345	2.41458	PANK4;ARL6IP1;PITPNA;DPY19L2P2;SLC4A2;PHRF1;LIPA;DCAF6;EDC4;RASSF1;MAEA;RINL;FLAD1;CDC27;NARS2;IL12A;DENR;ABT1;TIPIN;MECR;DGAT1;TYW3;MRPS18A;PGD;TICAM1;TEX2;MAPK8IP3;SLC5A6;NISCH;RNF123;RNF126;NIF3L1;TWSG1;HNRNPUL1;ZNF318;PPIE;LETMD1;TELO2;ZNF397;TMED10;BRI3;PRKRIP1;KLHL17;COPS7B;UBFD1;SKA3;STK4;RPAP1;AGER;PGS1;RHOT2;CYB5R4;NDOR1;ZMAT3;NACC1;CEP72;NCKAP1L;E4F1;HIST1H3I;RIMKLA;SCAI;HLA-DRB5;RABGAP…
TAF1_GM12878_hg19	113/1304	0.00838343	0.024453	-0.500355	2.39244	PANK4;LINC00265;ARL6IP1;FCF1;MRFAP1;MT1X;SAT1;RRP8;DCAF6;PEX26;EDC4;TRIM28;FLAD1;RASSF5;CPNE1;DENR;KPNA2;TMSB10;ABT1;MRPS18A;TICAM1;HIC2;WDFY1;PPIE;ZNF397;NOTCH2;SP140;MRPL18;NPRL3;ITPR1;STK4;SKA3;LY9;FOXO1;CORO1C;SBNO2;RHOT2;NDOR1;EIF4EBP3;NCKAP1L;LYN;SMAD3;CBX4;CLEC17A;TIMM44;PYCR2;SNHG7;GBAS;MRPL30;ARPC3;CNOT3;INTS5;WRAP53;CSRNP1;CIITA;CCDC121;GFM2;COX4I1;ZFAND2A;MRPS10;ETFA;PTPN22;TNFRSF13C;K…
ATF2_GM12878_hg19	138/1641	0.0102814	0.0287661	-0.514634	2.3557	CD86;LINC00265;TAMM41;GFI1;FCF1;IFIT5;GCC2;UBE2L6;FAIM3;RRP8;IFIT3;EDC4;CDC20;NARS2;CPNE1;HMGN3;EARS2;ABT1;LINC00493;TIPIN;RPS9;DGAT1;WDR73;CHD1L;BCS1L;TICAM1;JMJD8;RNF123;NIF3L1;PPA2;TXLNB;SLC9A8;GRWD1;TMEM79;SRSF4;SRSF6;ZNF830;PPID;ANAPC2;SNRPB;CCDC142;AARS2;STXBP4;PRKRIP1;CREM;ITPR1;COPS7B;TRMT2A;ATP5O;SKA3;LY9;MYL12A;PGS1;ZNHIT2;CYB5R4;DHX37;ZNF668;DNAJC27-AS1;EIF2B4;NARG2;CLEC17A;EEF2;MANBAL…
KAT2A_MEL cell line_mm9	166/2000	0.00825399	0.024315	-0.48437	2.32355	PANK4;GOLT1B;TONSL;YARS2;PEX26;EDC4;ABHD12;MAEA;SESN1;STMN1;LONP1;ATXN7L2;CCDC94;MEN1;SRRM2;ZGPAT;DGAT1;NFKBIL1;ZFYVE20;MRPS18A;UBALD1;BCS1L;SND1;RNF123;RAB30;CFDP1;CDC34;GRWD1;CHMP4B;ENTHD2;MZF1;CSNK1G2;ANAPC2;NOTCH2;TMED10;CCDC142;AARS2;NPRL2;PRKRIP1;ITPR1;TRMT2A;ATP5O;LIAS;BCL2L12;DHX30;HSPH1;NACC1;SAFB2;CSTF1;E4F1;ZBTB7A;ENKD1;MAP2K6;EIF2B4;CPSF1;SLC35E1;EXOC6B;UPF3B;SUCO;XRCC1;SREK1IP1;TIMM4…
IRF3_HepG2_hg19	69/755	0.0120071	0.0320343	-0.522222	2.3094	LINC00263;MDC1;DDX49;GOLT1B;C1ORF213;DDA1;HINT2;CHAF1A;C14ORF1;C19ORF54;FLAD1;KHSRP;HIST1H2AE;DGCR8;C19ORF55;CCDC94;TBC1D10B;GBAP1;NUDC;LRRC45;GOLPH3L;DDX54;TRAF2;PGD;PTP4A3;MED24;HNRNPUL1;HGS;SNORD104;MCM3;SRSF6;TMEM45A;ZSWIM1;LRRC56;MVK;GNN;MRPL18;CCDC106;NLK;CENPA;DCAF15;STIP1;RAB40B;PABPN1;DNAJB5;CSTF1;DROSHA;FYN;NPHP4;BMF;NCDN;SCAI;BANP;DNAJC27-AS1;RHBDD3;H3F3B;MMAB;XRCC3;XAB2;SP2;CNOT3;ADCK…
USF1_H1-hESC_hg19	208/2563	0.00839073	0.024453	-0.481905	2.30381	PI4K2B;SLC4A2;CYB5D1;SCAMP4;ALCAM;FLAD1;WDR90;STMN1;LONP1;DENR;CCDC94;EARS2;MECR;SLC11A2;JMJD8;RUNX1;NISCH;EML4;SNHG12;IFT81;PRKAR1A;SNORD104;LAP3;TELO2;ZNF397;GNN;NPRL3;ARX;TXN;OSGEP;MYL12A;UGT8;DHX30;SNX4;PRDX4;HSPH1;RAB11FIP1;SNX2;DHX34;DHX37;ST3GAL5;SIAH2;XRCC3;PYCR2;SNHG7;ERLIN2;MRPL30;TRIP6;NMT2;C19ORF44;CD320;C19ORF48;AARS;CLIC4;FEN1;RARG;ELL;HSCB;BRCA2;CHAF1A;PCLO;FLVCR2;ANXA7;DFFA;DUSP2;…
POLR2A_brain_mm9	166/2000	0.00825399	0.024315	-0.471321	2.26096	GOLT1B;UBXN2A;CTNND2;NAB2;PITPNA;LY75;EDC4;SCAMP4;DOCK11;RASSF1;CAPNS1;RAVER1;PPP4R4;RASSF5;KHSRP;FNTB;WDR91;MAP3K8;LZTS2;BSN;ABT1;DGAT2;ANKRD44;TPM1;SHISA5;ZFYVE20;CACNA2D2;MRPS18A;ARID5B;ATP1B2;TEX2;DGKZ;PDIA6;MAPK8IP1;ALDH3A2;TMX4;CFDP1;SNHG12;PSPC1;CDC37;PPIE;SLC27A2;PPID;CSNK1G2;KHDRBS2;SEMA7A;TMED10;CDCA4;NPRL3;ITPR1;DTX3;RPAP1;STK4;NLK;HSPBP1;MYL12B;ZFP36L1;MTMR7;SCFD1;SNX2;RAB11FIP1;PRDX4…
CTCF_cardiac muscle cell_hg19	148/1777	0.0110449	0.0301427	-0.492658	2.21981	MDC1;ANKRD13D;UBXN2B;TAMM41;UBE2L6;ETS2;RRP8;ALCAM;FNTB;FBXO6;HOMER3;IL12A;NBN;SEC62;PHLDA1;GYG1;HMGN3;EARS2;PRKAB2;DGAT2;MECR;ZNF282;SWAP70;NFKBIL1;GOLPH3L;CHD1L;GTF2F1;MAPK8IP3;RNF123;EML5;TMX4;TWSG1;PPA2;HNRNPUL1;MAP1A;CMPK1;CES3;ANAPC2;PPP1R37;CCDC142;AARS2;MFI2;HSPA4L;CREM;RHOBTB3;UBFD1;STK4;CORO1C;STIP1;CYB5R4;RHOT2;HSPH1;DHX34;PDGFD;INPP5E;ST3GAL5;EIF4EBP3;TSNAXIP1;DECR1;EIF2B4;ACBD6;SLC14…
CTCF_kidney_hg19	166/2000	0.00825399	0.024315	-0.462084	2.21665	MDC1;MTCH2;MIDN;GOLT1B;PITPNA;FCF1;UBE2L6;SLC4A2;NOC2L;GALNT10;RRP8;EDC4;ALKBH5;HERC3;BAIAP2L2;CAPNS1;FNTB;LONP1;NBN;GYG1;ABT1;PIAS4;TSTD1;COG6;ZNF282;TYW3;NFKBIL1;TTC21A;CHD1L;HIC2;TMX4;RNF126;FNDC1;HNRNPUL1;PPA2;LETMD1;SLC27A2;CES3;PPID;ANAPC2;PPP1R37;LRRC56;PRKRIP1;HSPA4L;CREM;COPS7B;UBR3;TRMT2A;SKA3;SYNGR2;PRDX4;HSPH1;NPHP4;E4F1;ZNF785;DECR1;PLK3;EIF2B4;SLC14A2;KLHL21;EXOC6B;SREK1IP1;C20ORF24…
CTCF_GM20000_hg19	165/2000	0.01047	0.0287661	-0.484792	2.21028	MTCH2;ANKRD13D;TAMM41;GFI1;TONSL;UBE2L6;IKZF1;SAT1;ETS2;ALKBH5;ALCAM;SESN1;FNTB;CDC27;CYP1B1;HOMER3;FBXO6;DENR;IL12A;NBN;SEC62;GYG1;TMSB10;PHLDA1;EARS2;IL15RA;PRKAB2;ST6GAL1;DGAT2;MECR;COG6;DGAT1;ZNF282;NFKBIL1;ANKRD44;CHD1L;MAPK8IP3;EML5;RNF123;SCNN1G;TWSG1;FNDC1;PPA2;HNRNPUL1;NAAA;SRSF4;CES3;SLC27A2;CSNK1G2;ANAPC2;AARS2;CCDC142;MFI2;CREM;RHOBTB3;UBFD1;TRMT2A;STK4;GTF2E2;ZFP36L1;CORO1C;STIP1;RAI…
CHD1_CH12.LX_mm9	165/2000	0.01047	0.0287661	-0.480646	2.19138	MDC1;PI4K2B;GFI1;LY75;PHRF1;GALNT10;ETS2;DOCK11;RASSF2;RAVER1;RNF19A;CHEK1;HIST1H2AE;CPNE1;CCNL1;KPNA2;HMGN3;PHLDA1;RPS9;DGAT2;CMC2;ARID5B;LARP4B;TICAM1;MAPK8IP3;HCFC1;RNF123;DOK3;HNRNPUL1;TXLNB;PPA2;SNHG12;HNRNPUL2;SNORD104;SRSF4;SNRPB;ANAPC2;CDCA4;SP140;MYL12A;GTF2E2;MYL12B;DEDD2;ZFP36L1;FUT8;SCFD1;ZNHIT2;SNORD110;SYNGR2;PRDX4;ZMAT3;INPP5D;UBR5;CEP72;NPHP4;HIST1H3I;RBM10;SNX6;STAT5A;CDT1;OSBPL8…
USF2_HepG2_hg19	165/2000	0.01047	0.0287661	-0.471642	2.15033	SLC23A2;MTCH2;DQX1;FAM13A;GLS;PROSC;ALKBH5;FLAD1;WDR90;STMN1;CDC27;CPNE1;EPSTI1;GYG1;CCDC94;PIAS4;SRRM2;RPS9;DGAT1;SLC11A2;SLC5A6;NISCH;EML4;ALDH3A2;ZNF90;TMX4;RAB30;SNHG12;HNRNPUL1;PRKAR1A;WDFY1;S100A6;UBE2V1;SRSF6;LETMD1;ANAPC2;CCDC142;TMED10;BRI3;MRPL18;NPRL3;ARX;ITPR1;RHOBTB3;ARL1;TRMT2A;DTX3;LIAS;STK4;OSGEP;MYL12A;TMEM123;SBNO2;SNX2;SNORD110;ERI2;DHX37;EIF4EBP3;EIF2B4;RHBDD3;PTCH1;XRCC3;PYCR…
USF2_GM12878_hg19	165/2000	0.01047	0.0287661	-0.469973	2.14272	LINC00263;MTCH2;ARL6IP1;TAMM41;FAM13A;ICAM3;SLC4A2;RRP8;ALKBH5;CDC27;STMN1;NARS2;DENR;KPNA2;ABT1;RPS9;MECR;KDM2B;TSTD1;SWAP70;SLC11A2;TICAM1;C9ORF64;RUNX1;ALDH3A2;NISCH;RNF126;PHOSPHO1;HNRNPUL1;TXLNB;PRKAR1A;KIAA1731;TMEM79;WDFY1;S100A6;SRSF4;ZNF830;PPID;STXBP4;BRI3;PRKRIP1;GNN;NPRL3;ITPR1;CREM;COPS7B;DTX3;SKA3;STK4;LY9;CD79A;ZNHIT2;SBNO2;PRDX4;INPP5E;DHX37;ST8SIA4;ST3GAL5;E4F1;EIF4EBP3;ZNF785;KI…
E2F6_K562_hg19	214/2645	0.00854617	0.0247008	-0.44877	2.13716	ARL6IP1;PITPNA;ADARB1;NOC2L;RASSF1;CDC27;DENR;EARS2;ACOT9;CPT1A;MECR;ZFYVE20;MAPK8IP3;EML4;RNF123;EML5;TWSG1;RNF126;IFT81;CDC37;ZNF830;TELO2;ZNF397;PPP1R37;RTEL1;AARS2;STXBP4;GNN;STXBP1;MFI2;ARX;HSPA4L;NPRL3;ENDOD1;TRMT2A;SKA3;OSGEP;RHOT2;SYNGR2;SNX2;ZBTB7A;SCAI;BANP;DECR1;PLK3;NARG2;SLC35E1;SURF2;XRCC1;PYCR2;STAM;GLUD1;MKS1;TMCC2;LDHAL6A;AARS;C19ORF48;FBXL6;PTPRJ;HSCB;FAM127B;HSPB11;LETM2;CHAF1A…
RAD21_CH12.LX_mm9	164/2000	0.0131926	0.0341751	-0.491788	2.12851	CD86;CD83;TAMM41;GFI1;TONSL;LY75;LDLRAD4;NR3C1;ZDHHC2;SAT1;BACH1;FAM107B;ABHD12;DOCK11;RASSF2;ALCAM;MSANTD1;MPC1;FNTB;HOMER3;SLC39A8;MAP3K8;NBN;SEC62;ATXN7L2;ACOT9;IL15RA;ST6GAL1;KCNK10;S100A1;SWAP70;TYW3;KCNK13;UBALD1;CHD1L;DGKZ;CACNB2;SCNN1G;TWSG1;TXLNB;PPA2;NAAA;PSME1;S100A6;PHLDB2;PRR14;NOTCH2;TMEM87B;CCDC142;MFI2;STK4;RAI1;RHOT2;DHX34;INPP5D;PDGFD;DVL1;INPP5E;CEP72;ST3GAL5;PIP5K1B;SCAI;OSBPL…
POLR2A_limb_mm9	166/2000	0.00825399	0.024315	-0.439225	2.10699	CARS;PANK4;SLC23A2;GOLT1B;UBXN2A;TAMM41;NAB2;PITPNA;FCF1;LY75;PHRF1;GALNT10;GLS;EDC4;CAPNS1;MPC1;RASSF5;KHSRP;PPP4R4;FNTB;WDR91;CHEK1;DENR;MAP3K8;CCNL1;HMGN3;PIAS4;SRRM2;ABT1;ACOT9;RPS9;DGAT2;AGTPBP1;COG6;TPM1;ZFYVE20;SHISA5;MRPS18A;ARID5B;ATP1B2;TEX2;DGKZ;PDIA6;JMJD8;ALDH3A2;CACNB2;CFDP1;SNHG12;PSPC1;PRKAR1A;CDC37;SLC9A8;GRWD1;PSME1;SLC27A3;SRSF6;PPID;KHDRBS2;TMED10;CDCA4;PRKRIP1;NPRL3;NLK;STK4;…
CTCF_fibroblast of upper leg skin_hg19	139/1665	0.0126244	0.0334464	-0.477717	2.08864	MDC1;MTCH2;UBE2L6;SLC4A2;RRP8;PEX26;ALCAM;FNTB;NBN;HMGN3;TBC1D10B;DGAT2;ZNF282;NFKBIL1;ANKRD44;TYW3;TPM1;MRPS18A;CHD1L;TICAM1;C9ORF64;RNF123;EML5;TMX4;TWSG1;RAB30;PPA2;HNRNPUL1;SNHG12;FNDC1;IFT81;LETMD1;SLC27A2;CES3;CSNK1G2;PPID;PPP1R37;RNASEH2B;AARS2;NPRL2;HSPA4L;CREM;UBR3;UBFD1;TRMT2A;SKA3;ATP5O;PRDX4;HSPH1;EIF4EBP3;ZNF785;DECR1;EIF2B4;ACBD6;SLC14A2;SMAD3;TIPARP;CAV1;SREK1IP1;MTHFS;SNHG7;PARP10…
TAF1_A549_hg19	49/512	0.0144882	0.036945	-0.48168	2.03964	ZNF692;MRPS12;FCF1;MRFAP1;SAT1;RND1;METTL12;MRPL1;PPP2R5E;KYNU;CDC27;DENR;KPNA2;TMSB10;TIGD1;ACTR2;RPS9;HSP90AA1;MRPS2;DDX54;WDR73;NIF3L1;PSMA3;HNRNPUL1;SNHG12;SNORD104;LETMD1;ZNF830;PPID;MCPH1;ZSWIM1;ITPR1;IGHMBP2;LIAS;PGS1;PSMC3IP;SBNO2;EXOSC4;ERI2;KIAA0753;RPL18;EIF2B4;NDUFA7;PCDH9;NDUFA4;SNHG7;HARS2;INTS5;CALM2
SIX5_K562_hg19	171/2086	0.0115949	0.0311232	-0.457251	2.03806	CARS;PANK4;ADARB1;SLC4A2;CYB5D1;DCAF6;PEX26;EDC4;SCAMP4;CCND3;LOC728554;SESN1;STMN1;FNTB;C19ORF55;ATXN7L2;ZNF444;CCDC94;MEN1;SRRM2;ZGPAT;DGAT1;NFKBIL1;ZFYVE20;HCFC1;RNF123;HIC2;RAB30;ILF3;CDC34;CFDP1;SNHG12;GRWD1;RAB34;TMEM79;CMPK1;CHMP4B;UBE2V1;TSNARE1;MZF1;PRR14;ANAPC2;RTEL1;CCDC142;TMED10;NPRL2;GNN;ITPR1;COPS7B;TRMT2A;ATP5O;PKD1P1;HSPBP1;MYL12B;BCL2L12;DHX30;ZNHIT2;HSPH1;CSTF1;ZNF668;TSNAXIP1;…
ATF3_H1-hESC_hg19	118/1386	0.0120129	0.0320343	-0.456745	2.01963	CARS;MTCH2;MRFAP1;SYNGAP1;CAPNS1;C19ORF54;SESN1;WDR90;STMN1;LONP1;ZNF444;ABT1;MECR;ATAD3B;ALDH3A2;ILF3;SNORD104;ZNF318;CHMP4B;MZF1;PRR14;ANAPC2;TMED10;CDCA4;PRKRIP1;TRMT2A;LIAS;DTX4;OSGEP;MYL12A;ZFP36L1;ZNHIT2;NDOR1;ZC3H18;E4F1;KIAA1407;OSBPL8;ACBD6;NARG2;SLC35E1;PTCH1;TIMM44;SNHG7;ERLIN2;EEF2;CHERP;MAFG;TRIP6;RAD9A;NFKBIB;PICALM;C19ORF48;FEN1;DDX49;ZC3H4;COX4I1;ZFAND2A;TNFAIP3;BRCA1;C1ORF213;MRP…
ZBTB7A_HepG2_hg19	156/1881	0.0106153	0.0290674	-0.443376	2.01535	ANKRD13D;GFI1;IFIT5;CCNC;LIPA;RRP8;DCAF6;ABHD12;CCND3;CAPNS1;FTH1;CPNE1;MAP3K8;IL12A;LZTS2;SEC62;PHLDA1;TMSB10;GYG1;EPHB4;EARS2;TBC1D10B;PIAS4;ABT1;COG6;ZNF282;GTF2F1;TICAM1;PDIA6;C9ORF64;ALDH3A2;NIF3L1;TWSG1;PRKAR1A;SNORD104;ZNF318;PSME1;PRR14;ANAPC2;ZNF397;AARS2;MFI2;ITPR1;STK39;COPS7B;UBFD1;TRMT2A;STK4;KRBA1;GTF2E2;PGS1;RHOT2;SCFD1;CYB5R4;SNX2;ERI2;ST3GAL5;CEP72;ZBTB7A;EIF2B4;JAG1;CPSF1;SIAH2;…
FLI1_megakaryocyte_mm9	174/2119	0.0102688	0.0287661	-0.415525	1.90254	CARS;MDC1;UBXN2B;ARL6IP1;GOLT1B;TONSL;GCC2;RRP8;CYB5D1;DCAF6;EDC4;FLAD1;WDR90;CDC27;CHEK1;CCNL1;KPNA2;CCDC94;PPP1R16B;NFKBIL1;ZFYVE20;TTC21A;MRPS18A;WDR73;GTF2F1;BCS1L;MAPK8IP3;RNF40;SND1;HCFC1;CFDP1;CDC34;PRKAR1A;SLC9A8;SNORD104;PPIE;SRSF4;ENTHD2;LETMD1;PPID;SNRPB;RHNO1;RTEL1;RNASEH2B;MRPL18;TRMT2A;STK4;SKA3;HSPBP1;MYL12A;CORO1C;PGS1;ZNHIT2;SCFD1;RHOT2;NDOR1;DHX34;ERI2;INPP5D;ZC3H18;NCKAP1L;CLSP…
CTCF_foreskin fibroblast_hg19	220/2745	0.0114489	0.0309973	-0.415193	1.85586	MDC1;UBE2L6;RRP8;IFIT3;ALKBH5;ALCAM;HOMER3;FBXO6;IL12A;SEC62;EARS2;PRKAB2;MECR;COG6;ZNF282;NFKBIL1;TYW3;SLC11A2;GOLPH3L;MAPK8IP3;RNF123;EML5;TWSG1;PPA2;FNDC1;CES3;PRR14;PPP1R37;AARS2;MFI2;HSPA4L;TRMT2A;CYB5R4;RHOT2;HSPH1;DHX34;PDGFD;INPP5E;ST3GAL5;RBM10;DECR1;HOMER1;TIPARP;SETD1A;C20ORF24;ERLIN2;SNHG7;GBAS;HARS2;MLLT11;PARP10;FASN;REL;NMT2;CD24;ELL;WDR41;C1ORF213;ECSIT;KRI1;SMPD2;ARV1;SH3PXD2A;SL…
BRCA1_GM12878_hg19	164/2000	0.0131926	0.0341751	-0.425532	1.84175	CARS;MTCH2;CCNC;GCC2;YARS2;ALCAM;MAEA;WDR90;WDR91;NARS2;CDC27;CPNE1;DENR;SEC62;TMSB10;CCDC94;SRRM2;GBAP1;LINC00493;ABT1;TIPIN;RPS9;DGAT2;MECR;DGAT1;ANKRD44;TTC21A;ATAD3B;SLC5A6;ALDH3A2;TMX4;ISL2;CFDP1;SNHG12;CDC37;SNORD104;TMEM79;ADAM9;SRSF4;UBE2V1;LAP3;SRSF6;ANAPC2;ZNF397;STXBP4;GNN;NPRL3;ITPR1;WDR63;COPS7B;MRI1;OSGEP;MYL12B;CD79A;DHX30;ZNHIT2;PRDX4;NDOR1;RAB11FIP1;DHX34;ERI2;DHX37;ST3GAL5;E4F1;…
CTCF_Caco-2_hg19	176/2152	0.0114183	0.0309973	-0.404648	1.8098	MDC1;MTCH2;UBXN2B;TAMM41;UBE2L6;LIPA;RRP8;ETS2;ALKBH5;ALCAM;FNTB;CPNE1;HOMER3;DENR;FBXO6;IL12A;NBN;SEC62;PHLDA1;GYG1;HMGN3;EARS2;PLEKHM1P;DGAT2;MECR;DGAT1;ZNF282;SWAP70;NFKBIL1;ANKRD44;CHD1L;GTF2F1;MAPK8IP3;MAPK8IP1;RNF123;TMX4;TWSG1;PPA2;HNRNPUL1;IFT81;NAAA;SRSF4;LETMD1;SLC27A2;CES3;PPP1R37;CCDC142;AARS2;MFI2;HSPA4L;CREM;UBFD1;TRMT2A;STK4;SKA3;ZFP36L1;STIP1;CYB5R4;RHOT2;HSPH1;SNX2;DHX34;INPP5E;E…
YY1_GM12892_hg19	82/929	0.0150117	0.0378073	-0.430811	1.80894	RPAIN;FEN1;UBXN2A;MRPS12;MRFAP1;MRPS10;PTPN22;DDA1;MAEA;WDR90;LONP1;TOP3B;ABT1;RPS9;REXO1;IAH1;SPHK2;TYW3;ZFYVE20;MRPS2;DDX51;SIRT6;MRPS7;PGD;MRPL46;SLC5A6;FAM189B;KIF9;RASA1;LOC100131691;PICK1;TUT1;LETMD1;ZNF830;DTL;ANAPC2;MCPH1;ZSWIM1;DCTN5;CARKD;TMED10;SFSWAP;PET112;URM1;PRKRIP1;ENDOD1;COPS7B;UBFD1;FAM86DP;DTX3;ATP5O;LY9;TBRG4;PGS1;SCFD1;IFI16;SRP72;MIER2;NACC1;MFN1;CEP72;NCKAP1L;IL12RB1;ZNF58…
ATF3_K562_hg19	121/1433	0.0140151	0.0359632	-0.422584	1.80343	CARS;MTCH2;ZNF692;LOC100289230;SAYSD1;SLC4A2;ALKBH5;SYNGAP1;CAPNS1;STMN1;LONP1;EARS2;ABT1;MECR;ATAD3B;MAPK8IP3;NISCH;RNF126;RAB30;ILF3;HNRNPUL1;SNHG12;HGS;TMEM79;ADAM9;CHMP4B;ZNF830;CSNK1G2;ANAPC2;AARS2;PRKRIP1;NPRL3;TRMT2A;ATP5O;LIAS;OSGEP;ZNHIT2;CSTF1;ZC3H18;E4F1;DNAJC27-AS1;EIF2B4;NARG2;CPSF1;SLC35E1;TIMM44;C20ORF24;ERLIN2;SNHG7;EEF2;MLLT11;TRIP6;MKS1;ZNF414;AARS;RAD9A;CSRNP1;ZC3H4;ZFAND2A;COX…
MXI1_MEL cell line_mm9	165/2000	0.01047	0.0287661	-0.392119	1.78777	MTCH2;ANKRD13D;TONSL;GCC2;FAM107B;DCAF6;ABHD12;RASSF1;STMN1;CHEK1;PHLDA1;CCDC94;EARS2;IL15RA;CPT1A;DGAT2;KDM2B;DGAT1;ZFYVE20;GOLPH3L;MRPS18A;UBALD1;CDPF1;JMJD8;SND1;RNF40;HCFC1;RNF123;ILF3;PHOSPHO1;CFDP1;HNRNPUL1;HGS;SLC9A8;PSME1;LAP3;ENTHD2;LETMD1;CSNK1G2;RHNO1;LRRC56;RTEL1;RNASEH2B;AARS2;CDCA4;STXBP4;NPRL2;NPRL3;COPS7B;HSPBP1;MYL12B;CORO1C;DHX30;SBNO2;RAB11FIP1;ZMAT3;SMYD2;SAFB2;E4F1;VARS2;PLK3…
CTCF_GM12864_hg19	149/1804	0.0141548	0.0362079	-0.417353	1.77696	MDC1;MTCH2;UBXN2B;TAMM41;UBE2L6;ALKBH5;ALCAM;FNTB;DENR;FBXO6;HOMER3;IL12A;NBN;SEC62;PHLDA1;GYG1;TMSB10;EARS2;DGAT2;MECR;DGAT1;COG6;ZNF282;NFKBIL1;TYW3;SLC11A2;CHD1L;GTF2F1;MAPK8IP3;ALDH3A2;RNF123;TMX4;DOK3;PPA2;HNRNPUL1;SLC9A8;SRSF4;SLC27A2;CES3;PPP1R37;CCDC142;AARS2;MFI2;HSPA4L;CREM;UBFD1;DTX3;STK4;CORO1C;ZFP36L1;STIP1;RHOT2;HSPH1;SNX2;DHX34;INPP5D;PDGFD;INPP5E;ST3GAL5;EIF4EBP3;NCKAP1L;TSNAXIP1;…
POLR2AphosphoS2_HeLa-S3_hg19	165/2000	0.01047	0.0287661	-0.388838	1.7728	LINC00265;GOLT1B;UBXN2A;PITPNA;FAM13A;FCF1;GCC2;MT1X;SAYSD1;LOC642846;RASSF1;MAEA;RASSF5;WDR91;CDC27;FBXO6;SNORD10;PLEKHM1P;CCDC94;EARS2;ABT1;CPT1A;PRKAB2;MECR;AGTPBP1;DGAT1;ZNF282;ANKRD44;SWAP70;MRPS18A;WDR73;TICAM1;NISCH;RNF126;NIF3L1;CFDP1;WDFY1;CHMP4B;CARD16;LAP3;UBE2V1;SLC27A3;ZNF830;CES3;TMED10;MFI2;STXBP1;KLHL17;COPS7B;ATP5O;RPAP1;LIAS;MYL12A;FOXO1;MYL12B;PGS1;BCL2L12;DHX30;SBNO2;RHOT2;RAB…
USF1_ECC-1_hg19	188/2318	0.0123841	0.0329168	-0.402939	1.76944	PI4K2B;LINC00263;MTCH2;FAM13A;DPY19L2P2;CCNC;SLC4A2;CYB5D1;CCND3;ALCAM;MAEA;FLAD1;RNF19A;STMN1;DENR;KPNA2;GYG1;CCDC94;EARS2;LINC00493;SWAP70;SLC11A2;ATAD3B;JMJD8;ALDH3A2;NISCH;EML4;ILF3;RAB30;HNRNPUL1;HNRNPUL2;PRKAR1A;SLC9A8;SNORD104;WDFY1;S100A6;LAP3;TSNARE1;TELO2;LRRC56;TMED10;GNN;NPRL3;RHOBTB3;COPS7B;UBFD1;DTX3;STK4;OSGEP;MYL12A;UGT8;DHX30;SBNO2;RHOT2;PRDX4;RAB11FIP1;ZMAT3;DHX34;DHX37;ST3GAL5;…
YY1_HepG2_hg19	81/920	0.0164711	0.03963	-0.428791	1.76068	CARS;CCDC121;MRPS12;MRFAP1;MRPS10;PHRF1;NOC2L;KRI1;DDA1;SMPD2;TMEM189;MAEA;PPP2R5E;WDR90;SERAC1;CCDC94;TBC1D10B;CCDC51;PIAS4;TOP3B;LINC00493;TYW3;ZFYVE20;DDX54;DDX51;SIRT6;RANGAP1;PGD;MRPL45;FAM189B;KAT2A;KIF9;PEX3;RASA1;LOC100131691;PICK1;SUCLG2;SLC25A5;SRSF6;ZNF830;ZNF598;DTL;GAS8;LUC7L2;MCM2;ZSWIM1;DCTN5;TMED10;AARS2;URM1;IGHMBP2;ENDOD1;COPS7B;WIZ;DTX3;TBRG4;DCAF15;PGS1;NDOR1;SRP72;MIER2;SAFB2…
POLR2A_HCT116_hg19	165/2000	0.01047	0.0287661	-0.382892	1.74569	MTCH2;UBXN2B;TAMM41;PITPNA;FAM13A;FCF1;GPR63;SAYSD1;CCNC;RRP8;CYB5D1;PROSC;NARS2;TMEM38B;C11ORF84;TIPIN;RPS9;MECR;DGAT1;COG6;SLC11A2;MRPS18A;BCS1L;NISCH;EML4;HNRNPUL1;SNHG12;PSPC1;GRWD1;SLC7A5P1;PPIE;SUCLG2;SRSF6;SNRPB;SEMA7A;AARS2;FECH;STXBP4;STXBP1;ENDOD1;UBR3;UBFD1;TXN;RPAP1;SKA3;MYL12A;OSGEP;BCL2L12;SCFD1;NDOR1;SYNGR2;SNX2;DHX34;ERI2;UBR5;SAFB2;CSTF1;E4F1;SNX6;OSBPL8;RABGAP1L;NARG2;H3F3B;TIPA…
EP300_HepG2_hg19	249/3119	0.0085447	0.0247008	-0.362174	1.72484	PANK1;DQX1;GFI1;GCC2;UBE2L6;LIPA;RRP8;IL12A;C19ORF55;LGALS8;CCNL1;FBXO8;EARS2;CCDC94;SKP1;ABT1;PRKAB2;MECR;NFKBIL1;TYW3;ZFYVE20;MRPS18A;NISCH;SLC5A6;EML5;SNHG12;TMEM79;PSME1;LAP3;PPP1R37;ZNF397;MRPL18;PRKRIP1;COPS7B;TRMT2A;PGS1;CYB5R4;HSPH1;SYNGR2;SNX2;CSTF1;HIST1H4K;TIPARP;SIAH2;SETD1A;UPF3B;XRCC1;LNPEP;MTHFS;MCAT;INTS5;NOL12;MON1A;AARS;CD320;MON1B;CSRNP1;CLIC4;GMEB2;CCDC120;MRPS10;MED18;HSPB11;…
POLR2A_GM18505_hg19	164/2000	0.0131926	0.0341751	-0.390503	1.69014	PANK4;PITPNA;LOC100289230;IKZF1;SLC4A2;PHRF1;LIPA;DCAF6;PEX26;RINL;FLAD1;NARS2;PLEKHM1P;EARS2;LINC00493;ABT1;MECR;IAH1;ZFYVE20;WDR73;RNF123;EML5;TWSG1;NIF3L1;HGS;CDC37;PPIE;TSNARE1;TELO2;ZNF397;SEMA7A;TMED10;BRI3;CDCA4;NPRL3;ENDOD1;MRI1;TXN;RPAP1;ATP5O;SKA3;LY9;SBNO2;RHOT2;NDOR1;MIER2;NACC1;SMYD2;ZC3H18;HIST1H3I;KIAA1407;SCAI;CPSF1;GLMN;XRCC3;SREK1IP1;UPF3B;TIMM44;PILRB;SYNJ2;STAM;MARCH6;MCAT;HAR…
SPI1_GM12891_hg19	93/1074	0.0161297	0.03963	-0.404874	1.67095	CD86;LINC00263;CIITA;CCDC121;LINC00265;PLEK;GCC2;NR3C1;COX7C;PIK3CG;PEX26;RND1;MRC2;MRPL1;RINL;KYNU;WDR90;ZNF646;ABT1;RFC5;ITGA4;FCRL5;RMI1;TOP3A;KCNK13;LSR;MPEG1;C12ORF10;RUNX1;PSMA3;CTU1;CREB1;RILPL2;OAS1;HNRNPUL2;HGS;LCP1;LOC100507424;DCTN5;BCL2A1;CAB39;GNN;PRKRIP1;SEMA3A;RPL36A;CLECL1;COPS7B;STK4;TANK;CORO1C;ZFP36L1;CDC42;SLX4;HSPH1;INPP5D;TMEM206;ZNF668;NCKAP1L;RPL17;DYNC1I1;LYN;HLA-DRB5;CD7…
USF2_MEL cell line_mm9	172/2106	0.0129623	0.0341751	-0.381843	1.65938	MTCH2;TAMM41;DQX1;SAYSD1;GCC2;BACH1;FAM107B;GLS;KHSRP;STMN1;LAMP2;LONP1;SLC39A8;SEC62;LZTS2;EARS2;PIAS4;CPT1A;KDM2B;SWAP70;TTC21A;MRPS18A;UBALD1;GTF2F1;TICAM1;TEX2;BCS1L;RUNX1;ALDH3A2;EML4;SLC5A6;ILF3;PHOSPHO1;CFDP1;SNORD104;S100A6;WDFY1;LAP3;CSNK1G2;RHNO1;SNRPB;FKBP5;RNASEH2B;TMED10;AARS2;STXBP1;UBFD1;DTX3;ARHGAP15;STK4;MYL12A;OSGEP;RHOT2;RAB11FIP1;PRDX4;SNX2;NACC1;ST3GAL5;HOXC6;ENKD1;OSBPL8;SUR…
CTCF_fibroblast of pedal digit skin_hg19	168/2060	0.0147063	0.0372681	-0.383314	1.61739	MDC1;MTCH2;ANKRD13D;UBXN2B;TAMM41;UBE2L6;SAT1;ETS2;RRP8;ALKBH5;ALCAM;FNTB;HOMER3;DENR;FBXO6;IL12A;NBN;SEC62;PHLDA1;GYG1;EARS2;PRKAB2;DGAT1;ZNF282;SWAP70;NFKBIL1;ANKRD44;TPM1;CHD1L;MAPK8IP3;ADAM19;ALDH3A2;RNF123;SCNN1G;EML5;TMX4;TWSG1;PPA2;FNDC1;HNRNPUL1;SNHG12;SLC9A8;NAAA;CMPK1;SRSF4;SLC27A2;CES3;PPP1R37;CCDC142;AARS2;MFI2;CREM;STK39;UBFD1;STK4;CORO1C;ZFP36L1;RAI1;STIP1;CYB5R4;RHOT2;HSPH1;SNX2;DH…
PBX3_GM12878_hg19	113/1334	0.0158197	0.0395978	-0.38198	1.58388	NUCKS1;LOC642846;GLS;ALKBH5;HERC3;FLAD1;C19ORF55;PLEKHM1P;CCDC94;GBAP1;GOLPH3L;ZFYVE20;PGD;MAPK8IP3;PDIA6;NISCH;ZNF90;PHOSPHO1;SNHG12;WDFY1;SRSF4;MZF1;KANK3;KHDRBS2;LRRC56;SEMA7A;MRPL18;WDR63;UBFD1;HSPBP1;FOXO1;ERI2;ST8SIA4;NPHP4;EIF4EBP3;NCKAP1L;E4F1;BMF;HIST1H3I;SCAI;EGR1;HLA-DRB5;HIST1H4K;H3F3B;GTF2IRD2;XRCC3;TIMM44;PILRB;ERLIN2;PARP10;PAN2;SP2;FASN;TMCC2;CALM2;MON1B;SUGP1;FBXL6;NFKBIB;C19ORF4…
SIN3A_A549_hg19	136/1628	0.0132763	0.0342831	-0.360225	1.55681	CARS;MDC1;ARL6IP1;TAMM41;FCF1;CCNC;GCC2;UBE2L6;EDC4;CDC20;SESN1;WDR90;FNTB;DENR;TMSB10;CCDC94;ABT1;LINC00493;TIPIN;PRKAB2;DGAT1;GOLPH3L;ZFYVE20;BCS1L;NIF3L1;SNHG12;GRWD1;CDC37;RAB34;TMEM79;WDFY1;SRSF4;ZNF830;ANAPC2;COPS7B;OSGEP;DEDD2;SCFD1;ZNHIT2;NDOR1;HSPH1;DHX34;DHX37;CSTF1;EIF4EBP3;KIAA1407;HIST1H4K;DENND4B;CPSF1;XRCC1;SREK1IP1;PYCR2;PILRB;EEF2;HARS2;SNHG3;MRPL30;REEP4;FASN;REL;INTS5;MDM4;NOL1…
E2F4_myocyte_mm9	165/2000	0.01047	0.0287661	-0.336813	1.53561	CARS;MDC1;ARL6IP1;TAMM41;TONSL;CCNC;SLC4A2;GALNT10;ABHD12;CAPNS1;RAVER1;WDR90;CHEK1;STMN1;FNTB;HOMER3;NBN;KPNA2;EARS2;MEN1;COG6;MRPS18A;CHD1L;LARP4B;WDR73;BCS1L;PGD;PDIA6;SND1;RNF126;SNHG12;PSPC1;HNRNPUL2;GRWD1;SNORD104;RAB34;MAP1A;ENTHD2;SNRPB;FKBP5;PPP1R37;RNASEH2B;FECH;COPS7B;UBFD1;TRMT2A;STK4;LIAS;MYL12A;ZFP36L1;PGS1;STIP1;FUT8;SYNGR2;ERI2;NACC1;CSTF1;CEP72;CDT1;NARG2;HIST1H4K;RHBDD3;GTF2IRD2…
POLR2A_bone marrow_mm9	165/2000	0.01047	0.0287661	-0.330276	1.50581	MIDN;UBXN2B;TAMM41;PITPNA;CCNC;ADARB1;PHRF1;BACH1;SAT1;LIPA;DOCK10;PAIP2B;CAPNS1;WDR90;RASSF5;NARS2;CHEK1;LAMP2;NBN;PIAS4;NSF;DGAT2;MECR;IAH1;COG6;TYW3;TTC21A;TEX2;DGKZ;PDIA6;JMJD8;SND1;NISCH;RNF123;RAB30;DOK3;CFDP1;SNHG12;PPA2;CDC37;NAAA;PSME1;PPIE;UBE2V1;TELO2;SNRPB;NOTCH2;SEMA7A;TMEM87B;PLGRKT;CDCA4;UBR3;RPAP1;NLK;KRBA1;FBXO44;LY9;HSPBP1;GTF2E2;MYL12B;CORO1C;BCL2L12;DHX30;SBNO2;PRDX4;SNX2;NDOR…
CTCF_HGPS cell_hg19	163/2000	0.0165125	0.03963	-0.362302	1.48676	MTCH2;UBXN2B;TAMM41;CTNND2;UBE2L6;YARS2;ALKBH5;ALCAM;FNTB;HOMER3;FBXO6;NBN;SEC62;HMGN3;GYG1;EARS2;IL15RA;PRKAB2;DGAT2;MECR;COG6;ZNF282;NFKBIL1;ANKRD44;TPM1;CHD1L;MAPK8IP3;EML5;RNF123;CACNB2;SCNN1G;TMX4;TWSG1;FNDC1;PPA2;HNRNPUL1;NAAA;CMPK1;SRSF4;SLC27A2;CES3;CSNK1G2;RTN1;AARS2;CCDC142;MFI2;HSPA4L;ENDOD1;CREM;TRMT2A;UBFD1;FOXO1;ZFP36L1;STIP1;RHOT2;HSPH1;PRDX4;ZMAT3;DHX34;INPP5E;EIF4EBP3;ZNF785;RBM1…
NFYB_K562_hg19	164/2000	0.0131926	0.0341751	-0.333151	1.44191	CCDC71L;SLC23A2;LINC00263;GOLT1B;GEMIN8P4;MUM1;WDR83;LIPA;SAT1;PROSC;CDC20;PAIP2B;FLAD1;FTH1;STMN1;WDR91;HIST1H2AE;KPNA2;HMGN3;CCDC94;EARS2;PIAS4;ACOT9;CPT1A;RPS9;TIPIN;MECR;APLP2;SLC11A2;MRPS18A;PGD;JMJD8;RUNX1;ZNF90;HNRNPUL1;KIAA1731;TMEM79;CHMP4B;TSNARE1;LETMD1;ZNF830;PRR14;ZNF397;CDCA4;GNN;STXBP1;ARX;CREM;WDR63;LIAS;OSGEP;PORCN;DHX34;DND1;ST8SIA4;HOXC5;ST3GAL5;NCKAP1L;NPHP4;HIST1H3I;CLSPN;RIM…
CTCF_GM12872_hg19	150/1823	0.0156374	0.0392618	-0.343914	1.43003	MDC1;ANKRD13D;TAMM41;GFI1;UBE2L6;ETS2;ALKBH5;ALCAM;FNTB;DENR;FBXO6;IL12A;NBN;SEC62;PHLDA1;TMSB10;GYG1;HMGN3;EARS2;IL15RA;DGAT2;MECR;DGAT1;COG6;ZNF282;NFKBIL1;ANKRD44;CHD1L;MAPK8IP3;ALDH3A2;RNF123;EML5;TMX4;TWSG1;PPA2;HNRNPUL1;SRSF4;SLC27A2;CES3;ANAPC2;CCDC142;AARS2;SP140;MFI2;HSPA4L;CREM;COPS7B;UBFD1;TRMT2A;STK4;ZFP36L1;STIP1;RHOT2;HSPH1;SNX2;DHX34;INPP5D;PDGFD;INPP5E;ST3GAL5;EIF4EBP3;TSNAXIP1;RB…
NCOR1_K562_hg19	163/2000	0.0165125	0.03963	-0.343262	1.40862	LINC00263;ZNF692;NAB2;UBE2L6;WDR83;SAT1;DCAF6;RAVER1;RNF19A;KHSRP;FTH1;CDC27;STMN1;HIST1H2AE;MAP3K8;BRWD1-IT2;SEC62;LZTS2;PHLDA1;EPHB4;CCDC94;IL15RA;ST6GAL1;ZNF282;ZFYVE20;LARP4B;BCS1L;PGD;SND1;RUNX1;SLC5A6;HNRNPUL1;SNHG12;SLC9A8;CDC37;CHMP4B;MZF1;CSNK1G2;ANAPC2;ZNF397;SEMA7A;STXBP1;RHOBTB3;ITPR1;GMPR;TRMT2A;ATP5O;MYL12A;MYL12B;CYB5R4;APOM;SNORD110;ERI2;UBR5;SMYD2;TCTEX1D4;E4F1;ZBTB7A;DECR1;BANP;…
POLR2A_CH12.LX_mm9	164/2000	0.0131926	0.0341751	-0.315931	1.36738	PI4K2B;SLC23A2;UBXN2A;PITPNA;MUM1;SLC4A2;PHRF1;ZDHHC2;EDC4;PROSC;ABHD12;CCND3;SESN3;CDC27;CHEK1;LAMP2;WDR91;SLC39A8;KPNA2;FBXO8;TBC1D10B;ABT1;CPT1A;MECR;NFKBIL1;TYW3;SLC11A2;SHISA5;MRPS18A;CDPF1;ATP1B2;TICAM1;PDIA6;DGKZ;EML5;ILF3;RNF126;ISL2;IFT81;CDC37;PSME1;SRSF4;CSNK1G2;FKBP5;KANK3;PLGRKT;CDCA4;PRKRIP1;NPRL2;COPS7B;RPAP1;ATP5O;LTBP1;CORO1C;RAI1;TMEM123;SBNO2;PORCN;HSPH1;RAB11FIP1;ERI2;DND1;UBR…
GATA2_SH-SY5Y_hg19	163/2000	0.0165125	0.03963	-0.326502	1.33985	SLC23A2;MDC1;LINC00263;LINC00265;GALNT13;ARL6IP1;AVIL;LOC100289230;SAYSD1;CCNC;IKZF2;CYB5D1;LOC642846;PAIP2B;ALKBH5;CAPNS1;RAVER1;CDC27;DENR;SLC39A8;SEC62;CCNL1;EARS2;SRRM2;TTC21A;CHD1L;SND1;FOXP1;ALDH3A2;SLC5A6;NIF3L1;TMX4;ILF3;PSPC1;PRKAR1A;SNORD104;GRWD1;MAP1A;UBE2V1;SRSF6;SNRPB;ZNF397;STXBP4;IDI2;CREM;RHOBTB3;COPS7B;UBFD1;RPAP1;OSGEP;DHX30;SCFD1;HSPH1;RAB11FIP1;DHX34;CSTF1;SAFB2;ZC3H18;RBM10;…
CTCF_fibroblast of foreskin _hg19	183/2261	0.0145942	0.0370992	-0.315972	1.33566	MDC1;MIDN;ANKRD13D;ARL6IP1;UBXN2B;TAMM41;TONSL;NUCKS1;UBE2L6;SAT1;ETS2;RRP8;ALKBH5;ALCAM;FNTB;HIST1H2AE;HOMER3;SLC39A8;DENR;FBXO6;IL12A;NBN;SEC62;PHLDA1;GYG1;CCDC94;EARS2;ST6GAL1;PRKAB2;DGAT1;S100A1;ZNF282;SWAP70;NFKBIL1;GOLPH3L;CHD1L;MAPK8IP3;RNF123;SCNN1G;TMX4;TWSG1;PPA2;FNDC1;HNRNPUL1;GRWD1;SLC9A8;NAAA;CMPK1;SRSF4;SLC27A2;CES3;PRR14;PPP1R37;CCDC142;AARS2;MFI2;CREM;STK39;UBFD1;STK4;DTX4;ZFP36L1…
RUNX3_GM12878_hg19	139/1674	0.0149049	0.0376545	-0.308839	1.299	CARS;CD86;LINC00265;ARL6IP1;PITPNA;ICAM3;NOC2L;SAT1;DCAF6;CDC20;PROSC;RINL;CDC27;EPSTI1;DENR;IL12A;KPNA2;EARS2;ABT1;LINC00493;MECR;IAH1;DGAT1;TSTD1;ZNF282;SWAP70;APLP2;MRPS18A;WDR73;JMJD8;EML5;NIF3L1;TXLNB;HNRNPUL1;WDFY1;PPIE;UBE2V1;SRSF6;KANK3;SEMA7A;KLHL17;NPRL3;WDR63;TRMT2A;LY9;PGS1;SCFD1;RHOT2;DHX37;NCKAP1L;GLMN;XRCC3;EXOC6B;CLEC17A;TIMM44;ARHGAP25;MRPL30;DIAPH2;REEP5;TRIP6;REL;INTS5;TMCC2;PC…
CTCF_GM12873_hg19	167/2055	0.0168814	0.0403966	-0.30068	1.22724	MDC1;MTCH2;ANKRD13D;TAMM41;GFI1;UBE2L6;ALKBH5;HERC3;ALCAM;FNTB;DENR;FBXO6;IL12A;NBN;SEC62;PHLDA1;GYG1;TMSB10;HMGN3;EARS2;IL15RA;DGAT2;MECR;DGAT1;ZNF282;SWAP70;NFKBIL1;ANKRD44;TYW3;SLC11A2;CHD1L;GTF2F1;PGD;MAPK8IP3;RNF123;EML5;TMX4;TWSG1;PPA2;FNDC1;HNRNPUL1;SLC9A8;SRSF4;SLC27A2;CES3;PRR14;ANAPC2;PPP1R37;RNASEH2B;CCDC142;AARS2;SP140;MFI2;HSPA4L;CREM;UBFD1;TRMT2A;STK4;SKA3;ZFP36L1;STIP1;RHOT2;HSPH1;…
SIX5_A549_hg19	151/1839	0.0163728	0.03963	-0.29743	1.22307	TAMM41;FAM13A;FCF1;MRFAP1;RRP8;PEX26;EDC4;SCAMP4;CAPNS1;FLAD1;STMN1;LONP1;DENR;C19ORF55;CCDC94;EARS2;SRRM2;ABT1;LINC00493;RPS9;DGAT1;ZFYVE20;WDR73;SLC5A6;NIF3L1;SNHG12;HGS;GRWD1;TMEM79;SRSF4;UBE2V1;ZNF830;ANAPC2;TMED10;AARS2;STXBP4;PRKRIP1;NPRL2;COPS7B;TRMT2A;ATP5O;LIAS;RPAP1;OSGEP;MYL12A;PGS1;SCFD1;ZNHIT2;RHOT2;NDOR1;ERI2;E4F1;KIAA1407;MAP2K6;DNAJC27-AS1;ACBD6;H3F3B;CPSF1;EXOC6B;XRCC1;PILRB;SNHG…
ZNF384_CH12.LX_mm9	163/2000	0.0165125	0.03963	-0.294979	1.21049	MDC1;GOLT1B;GFI1;NR3C1;BACH1;ABHD12;PROSC;CAPNS1;SESN1;LAMP2;FNTB;CPNE1;NBN;KPNA2;HMGN3;CCDC94;TBC1D10B;SRRM2;ACOT9;ST6GAL1;KDM2B;TYW3;UBALD1;ATP1B2;PDIA6;MAPK8IP3;RUNX1;SLC5A6;ILF3;DOK3;HNRNPUL2;PRKAR1A;SLC9A8;WDFY1;S100A4;ADTRP;MZF1;CDCA4;SP140;PRKRIP1;WDR63;RHOBTB3;MRI1;NLK;ARHGAP15;AGER;FOXO1;SNX4;RAI1;STIP1;FUT8;SCFD1;APOM;HOXC5;ST8SIA4;CEP72;BMF;CLSPN;HIST1H3I;HOXC6;MAP2K6;STAT5A;RHBDD3;SUC…
ZBTB33_SK-N-SH_hg19	105/1234	0.0174529	0.0416421	-0.2956	1.19666	GALNT13;CCNC;NUCKS1;DCAF6;CYB5D1;CDC20;SCAMP4;C19ORF54;HIST1H2AE;DENR;C19ORF55;CCNL1;SEC62;KPNA2;ZNF444;SNORD58A;TIPIN;RPS9;WDR73;SLC5A6;NIF3L1;GRWD1;RAB34;TMEM79;SRSF4;STXBP4;NPRL3;UBR3;SKA3;OSGEP;PRDX4;HSPH1;ERI2;DHX37;HIST1H3I;BANP;DNAJC27-AS1;EIF2B4;EGR1;HIST1H4K;SETD1A;UPF3B;ERLIN2;CHERP;SNHG3;SP2;TMEM11;DMXL1;ZNF414;WRAP53;FBN1;SUGP1;CD320;CREBZF;DDX49;ZFAND2A;FAM208B;ETFA;ECSIT;METTL12;PPP…
HCFC1_CH12.LX_mm9	164/2000	0.0131926	0.0341751	-0.264803	1.14609	CARS;MDC1;UBXN2B;UBXN2A;TAMM41;DQX1;FCF1;TONSL;GCC2;PHRF1;FAM107B;ALKBH5;CCND3;CAPNS1;WDR90;STMN1;CHEK1;LAMP2;KPNA2;MEN1;NSF;SRRM2;ABT1;ACOT9;PRKAB2;KDM2B;SHISA5;ZFYVE20;WDR73;RNF123;PHOSPHO1;CFDP1;PRKAR1A;CDC37;GRWD1;ADAM9;SRSF4;SNRPB;PPP1R37;PLGRKT;HSPA4L;UBR3;UBFD1;DTX3;LIAS;LY9;OSGEP;BCL2L12;ZNHIT2;CYB5R4;SBNO2;RAB11FIP1;DHX34;MIER2;INPP5E;NACC1;DHX37;ZC3H18;VARS2;SCAI;DECR1;ENKD1;RABGAP1L;NA…
NR2C2_GM12878_hg19	54/593	0.0255812	0.0561135	-0.297511	1.09064	MRPS10;GCC2;PHRF1;IKZF2;ECSIT;FAIM3;DDA1;SCAMP4;C19ORF54;ZNF764;CCDC51;TTC37;ZGPAT;TTC31;ZFYVE20;TTC21A;ATP11A;GTF2F1;PGD;TEX2;C12ORF10;TTI1;TMBIM4;HEATR5A;HNRNPUL2;CHMP4B;SRSF6;DCTN5;TMED10;RBM48;CCDC142;TRMT2A;ZNHIT2;SBNO2;SRP72;NACC1;CSTF1;NCDN;PAK4;RBM38;SF3A2;NDUFA5;GINS3;FBXL19;TRMT1;SCAF1;MANBAL;ADAT3;HIPK2;TAOK3;BRE;MAFG;CYP20A1;TAF3
SPI1_K562_hg19	128/1543	0.0195517	0.0459774	-0.274356	1.07951	MDC1;MRFAP1;GCC2;SLC4A2;IKZF1;NOC2L;PEX26;EDC4;ALKBH5;CCND3;RINL;MAP3K8;FBXO6;CCNL1;PLEKHM1P;ABT1;GBAP1;ZBTB37;WDR73;ATAD3B;NIF3L1;HNRNPUL1;HNRNPUL2;HGS;SRSF4;MZF1;LOC100507424;ZNF397;SEMA7A;COPS7B;TRMT2A;STK4;LIAS;GTF2E2;MYL12B;PGS1;SBNO2;CYB5R4;APOM;HSPH1;SYNGR2;DHX34;INPP5D;CSTF1;TCTEX1D4;ZNF668;NCKAP1L;LYN;CDT1;NARG2;HIST1H4K;H3F3B;EDEM1;RAB27A;PYCR2;PILRB;SNHG7;MARCH6;ARHGAP25;TMEM234;ARPC3;…
MYOD1_myocyte_mm9	250/3164	0.0133962	0.0344837	-0.248573	1.07204	SLC23A2;MDC1;GFI1;TONSL;CCNC;LDLRAD4;IKZF1;SLC4A2;BACH1;DCAF6;ALCAM;CAPNS1;TRIM28;CYP1B1;DENR;CCNL1;EARS2;BRICD5;TBC1D10B;SRRM2;PRKAB2;SERPINF1;NFKBIL1;KCNK13;GOLPH3L;MRPS18A;JMJD8;RUNX1;TWSG1;CDC34;PRKAR1A;LAP3;ENTHD2;TELO2;RHNO1;TMEM87B;HSPA4L;ENDOD1;TRMT2A;NLK;MYL12B;DEDD2;PGS1;FAM221A;DHX30;ZNHIT2;RAB11FIP1;SYNGR2;INPP5E;CSTF1;CEP72;H3F3B;TIPARP;LRBA;SIAH2;SETD1A;XRCC1;NFATC2;LNPEP;ERLIN2;GBA…
E2F6_HeLa-S3_hg19	88/1024	0.0224105	0.0513679	-0.279216	1.06053	FEN1;GOLT1B;TONSL;FAM208B;KRI1;TCHP;TMEM189;FAM178A;TUBA1B;CHAF1A;ALCAM;C19ORF54;FLAD1;SIX2;KHSRP;ZNF280C;NUP62;CHEK1;LONP1;DGCR8;POLI;BRWD1-IT2;XXYLT1;CTBS;TIGD1;CCDC51;GBAP1;TTC37;DUSP2;NUDC;RFC4;DGAT2;TOP3A;DDX56;JMJD8;CA5BP1;YDJC;C9ORF64;TTI1;ALDH3A2;TMX4;CFDP1;HNRNPUL2;PRKAR1A;HGS;KIAA1731;C19ORF25;TMEM106B;SLC25A5;RPP25;ZNF598;SLC25A13;DCTN5;RNF32;KDM3A;RNASEH2B;RBM48;NPRL2;MFI2;CCDC107;PRD…
POLR2A_embryonic fibroblast_mm9	163/2000	0.0165125	0.03963	-0.239838	0.98421	MIDN;LY75;FCF1;IKZF2;PHRF1;GLS;EDC4;CCND3;CAPNS1;MPC1;WDR91;LONP1;CYP1B1;DENR;MAP3K8;SOX5;PIAS4;ABT1;SRRM2;RPS9;TIPIN;DGAT2;COG6;APLP2;CMC2;TPM1;SHISA5;ARID5B;ATP1B2;TEX2;BCS1L;DGKZ;CACNB2;HIC2;RAB30;DOK3;CFDP1;SNHG12;PSPC1;GRWD1;PSME1;PPIE;SLC27A3;SNRPB;PPP1R37;SEMA7A;NPRL3;ARL1;STK39;ITPR1;NLK;MYL12B;CORO1C;SNX4;SCFD1;RAB11FIP1;SNX2;NDOR1;PDGFD;UBR5;DHX37;SMYD2;HIST1H3I;ENKD1;SNX6;PLK3;EGR1;NAR…
PAX5_GM12892_hg19	41/436	0.0303579	0.0640675	-0.27887	0.974566	DCTN5;ZNF692;IGHMBP2;LOC100289230;RRP8;RECQL4;CD79A;RHOT2;EXOSC4;UBR5;ZC3H18;EIF4EBP3;MAP3K8;SERAC1;PHLDA1;PPP1R16B;USP24;WARS;PABPC4;ROM1;VPS13A;GATC;MRPS2;SIRT6;GAB2;SYNJ2;EEF2;ALDH3A2;FMNL3;PER1;ATRN;PHOSPHO1;HEATR5A;CCDC9;ARPC3;PEX3;CENPJ;INTS5;ZNF337;ARHGEF1;MCM2
POLR2A_endothelial cell of umbilical vein_hg19	345/4459	0.011472	0.0309973	-0.216867	0.968926	PI4K2B;ARL6IP1;FCF1;MT1X;GCC2;WDR83;IKZF2;NOC2L;GLS;DCAF6;ALCAM;RINL;FLAD1;FTH1;WDR91;CDC27;HOMER3;SEC62;ATXN7L2;CCDC94;EARS2;SKP1;SRRM2;MECR;COG6;NFKBIL1;ZFYVE20;SLC5A6;EML4;RNF126;NIF3L1;SNHG12;GRWD1;TMEM79;LAP3;ZNF830;LETMD1;TELO2;PRR14;ZNF397;AARS2;GNN;NPRL3;ARX;TXN;ATP5O;SKA3;NLK;LIAS;OSGEP;MYL12B;PGS1;SNX4;CYB5R4;SCFD1;SYNGR2;SNX2;APOM;INPP5D;PDGFD;CSTF1;DHX37;HIST1H3I;ZBTB7A;SCAI;RBM10;BAN…
SP1_A549_hg19	150/1825	0.0161885	0.03963	-0.223485	0.921529	CCDC71L;MIDN;MTCH2;TAMM41;TONSL;FCF1;GPR63;NOC2L;LIPA;CYB5D1;EDC4;STMN1;NARS2;KPNA2;GYG1;HMGN3;SKP1;ABT1;TIPIN;MECR;TYW3;APLP2;SLC11A2;ZFYVE20;TTC21A;JMJD8;C9ORF64;C12ORF10;TMX4;SNHG12;IFT81;CDC37;KIAA1731;WDFY1;PSME1;PPIE;SRSF4;SRSF6;PPID;PRR14;ZNF397;AARS2;STXBP4;KLHL17;ITPR1;COPS7B;TRMT2A;SKA3;ATP5O;OSGEP;MYL12A;SBNO2;ZNHIT2;SNX2;DHX34;DHX37;NPHP4;EIF4EBP3;HIST1H3I;KLHL21;UPF3B;ERLIN2;MCAT;HAR…
SPI1_HL-60_hg19	105/1245	0.0217968	0.0501018	-0.237953	0.910407	CD86;ARL6IP1;GCC2;NR3C1;PEX26;RINL;MAP3K8;CCNL1;ABT1;BCS1L;MPEG1;C12ORF10;RUNX1;HNRNPUL1;HNRNPUL2;HGS;TMEM79;SRSF4;LOC100507424;PPP1R37;ZNF397;ITPR1;COPS7B;TRMT2A;STK4;LIAS;CORO1C;PGS1;TMEM123;CYB5R4;ZMAT3;INPP5D;ZNF668;LYN;NARG2;H3F3B;RAB27A;ARHGAP25;UBAC2;CCDC88B;PTPRC;UBLCP1;MAFG;TRIP6;MKS1;CLASRP;GPR18;FERMT3;FEN1;ZFAND2A;PLEK;MRPS10;BRCA2;PIK3CG;MED18;MRC2;MRPL1;KYNU;ZNF646;TIGD1;RFC5;DUSP2;…
CTCF_GM13976_hg19	163/2000	0.0165125	0.03963	-0.198927	0.816324	MTCH2;ANKRD13D;TAMM41;GFI1;PITPNA;ZDHHC2;ALKBH5;ALCAM;FNTB;CDC27;HOMER3;FBXO6;IL12A;NBN;LZTS2;SEC62;GYG1;HMGN3;EARS2;IL15RA;ST6GAL1;MECR;DGAT2;DGAT1;COG6;ZNF282;ANKRD44;NFKBIL1;CHD1L;TICAM1;GTF2F1;MAPK8IP3;EML5;RNF123;TMX4;TWSG1;FNDC1;HNRNPUL1;PPA2;HGS;NAAA;PSME1;SRSF4;SLC27A2;CES3;CSNK1G2;ANAPC2;PPP1R37;AARS2;CCDC142;MFI2;CREM;UBFD1;TRMT2A;FOXO1;GTF2E2;MYL12B;RFPL4A;STIP1;RHOT2;DHX34;INPP5E;NCKA…
SRF_HepG2_hg19	77/888	0.0260406	0.0569681	-0.222139	0.810385	WDR1;GOLT1B;SLC4A2;MRPL2;MRPL1;METTL13;C14ORF1;HIST1H2AE;CTBS;EARS2;TBC1D10B;PELP1;TTC37;C11ORF84;SPHK2;TPM1;SLC11A2;GOLPH3L;ZFYVE20;TTC21A;DDX51;TEX2;PGD;ATAD3B;SND1;EML4;MED24;TMBIM4;HEATR5A;MED20;WDFY1;CHMP4B;ANAPC2;DCTN5;KDM3A;CAMK2D;ROCK2;PRKRIP1;PARN;RNF8;UBFD1;MYL12A;PTPLA;BCL2L12;TMEM123;ZNHIT2;SNX2;PRRG2;NACC1;KIAA0753;CSTF1;RPL18;KIAA1407;EGR1;CDK11A;HOMER1;NDUFA5;SLC35E1;UTP3;GINS3;GAT…
CHD1_GM12878_hg19	163/2000	0.0165125	0.03963	-0.19697	0.808292	CARS;PANK4;GOLT1B;UBXN2B;TAMM41;GFI1;PITPNA;WDR83;SLC4A2;NOC2L;ETS2;RRP8;HERC3;NARS2;CCDC94;LINC00493;MECR;IAH1;TSTD1;ZFYVE20;TTC21A;ATP11A;WDR73;BCS1L;TICAM1;SND1;MPEG1;NISCH;ALDH3A2;HNRNPUL2;GRWD1;TMEM79;S100A6;WDFY1;PPIE;S100A4;ANAPC2;AARS2;STXBP4;MFI2;KLHL17;ENDOD1;COPS7B;UBFD1;TXN;STK4;ARHGAP15;LY9;MYL12A;OSGEP;PGS1;SBNO2;ZNHIT2;SCFD1;HSPH1;SNORD110;DHX34;NACC1;SMYD2;ZC3H18;ZBTB7A;RBM10;STAT…
SMARCB1_HeLa-S3_hg19	163/2000	0.0165125	0.03963	-0.192044	0.788081	PANK4;LINC00263;LINC00265;UBXN2A;LOC100289230;ADARB1;DCAF6;CYB5D1;EDC4;MAEA;WDR91;LONP1;DENR;SLC39A8;GBAP1;PRKAB2;IAH1;MECR;AGTPBP1;DGAT1;WDR73;PGD;MAPK8IP3;NISCH;ALDH3A2;SLC5A6;EML5;TWSG1;SNHG12;SLC9A8;ZNF318;KIAA1731;PSME1;S100A6;SUCLG2;ADAM9;LETMD1;SRSF6;TMED10;STXBP1;HSPA4L;ARL1;ITPR1;ENDOD1;SKA3;CORO1C;PGS1;DHX30;RAB11FIP1;NDOR1;ZMAT3;INPP5E;SMYD2;CEP72;NPHP4;E4F1;BMF;RBM10;BANP;DNAJC27-AS1;…
KAT2A_CH12.LX_mm9	162/2000	0.0205304	0.0473243	-0.19971	0.776042	CARS;CD83;TONSL;FCF1;SLC4A2;ETS2;RINL;CAPNS1;RAVER1;CPNE1;ABT1;PRKAB2;MECR;COG6;TYW3;SLC11A2;PDIA6;JMJD8;SND1;ALDH3A2;HIC2;RNF123;RNF126;ILF3;CFDP1;CDC37;PPIE;PPID;PPP1R37;RNASEH2B;CCDC142;AARS2;FECH;NPRL3;COPS7B;ATP5O;STK4;GTF2E2;FOXO1;MYL12B;PGS1;BCL2L12;RAI1;SBNO2;NDOR1;DHX34;MIER2;NACC1;INPP5E;ZC3H18;VARS2;SNX6;MAP2K6;NARG2;CPSF1;RHBDD3;KLHL21;SREK1IP1;PYCR2;TIMM44;SNHG7;ERLIN2;GBAS;MCAT;CHER…
ELK1_GM12878_hg19	163/2000	0.0165125	0.03963	-0.186374	0.76481	MTCH2;LINC00265;UBXN2B;PANK1;TAMM41;DPY19L2P2;FCF1;IFIT5;ICAM3;GCC2;WDR83;NOC2L;SAT1;LOC642846;EDC4;CDC20;CAPNS1;CDC27;STMN1;EPSTI1;FBXO6;GYG1;EARS2;PLEKHM1P;SRRM2;ABT1;TSTD1;ANKRD44;SLC11A2;ZFYVE20;TTC21A;GTF2F1;BCS1L;JMJD8;SLC5A6;RNF123;DOK3;PPA2;HGS;CDC37;TMEM79;S100A6;PPIE;LAP3;PPID;ANAPC2;SP140;HSPA4L;KLHL17;WDR63;CREM;COPS7B;RPAP1;STK4;LY9;PGS1;RHOT2;CYB5R4;SBNO2;SCFD1;DHX34;E4F1;DNAJC27-AS…
GABPA_MCF-7_hg19	165/2048	0.0231456	0.0527565	-0.202222	0.761558	CARS;UBXN2B;TAMM41;GCC2;SAT1;RRP8;EDC4;CDC20;PROSC;FLAD1;DENR;C19ORF55;PHLDA1;CCDC94;EARS2;SRRM2;ABT1;LINC00493;TIPIN;COG6;TYW3;APLP2;ZBTB37;GOLPH3L;ZFYVE20;SHISA5;MRPS18A;GTF2F1;JMJD8;PDIA6;C9ORF64;SLC5A6;RNF123;IFT81;TMEM79;CHMP4B;PPIE;SUCLG2;SRSF4;ZNF830;PPID;ANAPC2;ZNF397;TMED10;AARS2;NPRL2;CREM;COPS7B;TRMT2A;STK4;PGS1;SBNO2;CYB5R4;RHOT2;NDOR1;DHX34;ERI2;EIF4EBP3;E4F1;ZNF785;MAP2K6;OSBPL8;ACB…
ELF1_MCF-7_hg19	151/1859	0.0228656	0.0522641	-0.20047	0.757401	CARS;CCDC71L;MTCH2;ZNF692;LINC00265;UBXN2B;SLC4A2;LIPA;RRP8;EDC4;PROSC;CCND3;FLAD1;CDC27;DENR;C19ORF55;PHLDA1;PLEKHM1P;CCDC94;EARS2;SRRM2;ABT1;LINC00493;COG6;TYW3;MRPS18A;GTF2F1;PDIA6;SND1;SLC5A6;RNF123;NIF3L1;HNRNPUL1;CDC37;PPIE;SUCLG2;LAP3;ZNF830;PPID;SNRPB;ZNF397;TMED10;AARS2;NPRL2;CREM;ARL1;TRMT2A;STK4;RPAP1;GTF2E2;PGS1;CYB5R4;RHOT2;NDOR1;DHX34;DHX37;HIST1H3I;KIAA1407;EDEM1;UPF3B;PYCR2;PILRB;…
HDAC2_MCF-7_hg19	79/913	0.025513	0.0561135	-0.205903	0.75537	LINC00263;CLIC4;GMEB2;MRPS10;ETFA;CCNC;NUCKS1;MED18;ABHD12;TCHP;LMBR1;MRPL1;PCLO;C14ORF1;CA2;PPP2R5E;RNF19A;ZNF764;XXYLT1;EPHB4;LRRC47;TOP3B;IKBIP;ACTR2;PRKAB2;DUSP2;HSP90AA1;IAH1;SPHK2;ZNF282;LRRC49;TTC31;CHD1L;C2ORF15;PGD;SLC5A6;CREB1;SNHG12;TUT1;ANAPC2;TRIM56;SLC29A2;RUSC1-AS1;CCDC142;URM1;CREM;RHOBTB3;GMPR;TRMT2A;SRI;METTL21B;PTPLA;MYL12B;ZFP36L1;SNX4;CYB5R4;EXOSC4;ERI2;UBR5;ZC3H18;RPL18;MEF2…
NRF1_HeLa-S3_hg19	162/2000	0.0205304	0.0473243	-0.186245	0.723721	MTCH2;ANKRD13D;SAYSD1;LOC100289230;YARS2;LIPA;DCAF6;ALKBH5;RAVER1;CAPNS1;NARS2;CDC27;CPNE1;DENR;BSN;ZNF444;HMGN3;PIAS4;GBAP1;COG6;C2ORF15;GTF2F1;SND1;EML4;RNF123;RAB30;CDC34;CFDP1;HGS;PSPC1;KIAA1731;UBE2V1;LETMD1;CSNK1G2;ANAPC2;PPP1R37;NPRL2;NPRL3;ARL1;CREM;MRI1;ATP5O;SKA3;DEDD2;SNX4;CYB5R4;ZMAT3;DHX34;SAFB2;CSTF1;ZC3H18;BANP;TFAP2A;CDT1;RABGAP1L;CPSF1;TIPARP;XRCC1;BCDIN3D;C20ORF24;EEF2;HARS2;SNH…
CHD2_HepG2_hg19	162/2000	0.0205304	0.0473243	-0.183248	0.712072	ARL6IP1;TAMM41;PANK1;PITPNA;GPR63;SAYSD1;GCC2;RRP8;CDC20;ABHD12;EDC4;ALKBH5;FLAD1;RNF19A;CDC27;STMN1;HIST1H2AE;DENR;ATXN7L2;HMGN3;CCDC94;ABT1;DGAT1;S100A1;ZBTB37;ZFYVE20;MRPS18A;BCS1L;GTF2F1;C12ORF10;MAPK8IP1;RNF123;CFDP1;GRWD1;WDFY1;UBE2V1;ZNF830;CES3;PPID;ANAPC2;ZNF397;AARS2;NPRL3;ITPR1;TRMT2A;UBFD1;TXN;RPAP1;OSGEP;SCFD1;NDOR1;PRDX4;SNX2;DHX34;ZMAT3;SMYD2;DHX37;ST3GAL5;ZNF668;NPHP4;DSCR9;BANP;E…
TBP_H1-hESC_hg19	162/2000	0.0205304	0.0473243	-0.182169	0.707879	PI4K2B;TAMM41;PITPNA;FAM13A;LY75;WDR83;SLC4A2;EDC4;PROSC;CAPNS1;HIST1H2AE;LONP1;DENR;NRCAM;CCDC94;PLEKHM1P;SKP1;ABT1;TIPIN;TSTD1;ANKRD44;ATP1B2;SLC5A6;ADAM19;RNF123;NIF3L1;FNDC1;HNRNPUL1;TMEM79;NAAA;CHMP4B;S100A4;HPRT1;CES3;PRR14;ANAPC2;KHDRBS2;RTN1;TMED10;FECH;BRI3;ARX;HSPA4L;COPS7B;UBR3;UBFD1;LIAS;ATP5O;KRBA1;STK4;FOXO1;GTF2E2;MYL12B;PGS1;BCL2L12;ZNHIT2;SCFD1;SBNO2;PRDX4;DHX34;DHX37;HIST1H3I;ZN…
POLR2AphosphoS5_H1-hESC_hg19	112/1347	0.0262227	0.0570606	-0.194303	0.707483	PANK4;PI4K2B;ZNF692;GOLT1B;UBXN2A;TAMM41;SNORA8;FAM13A;FCF1;SAT1;GLS;PROSC;ALKBH5;SYNGAP1;RASSF5;KHSRP;PIAS4;ABT1;LINC00493;MECR;DGAT1;NFKBIL1;ZFYVE20;ADAM19;SLC5A6;HNRNPUL1;PSPC1;HNRNPUL2;UBE2V1;SLC27A2;TELO2;ANAPC2;ZNF397;ENDOD1;UBR3;TRMT2A;KRBA1;ATP5O;PGS1;TMEM123;RHOT2;NDOR1;ZMAT3;SAFB2;RBM10;DENND4B;CBX4;EDEM1;ERLIN2;GBAS;MCAT;HARS2;ARPC3;FASN;CNOT3;INTS5;MDM4;PCNXL2;NOL12;BCAR3;ETFA;MED18;D…
SIX5_GM12878_hg19	111/1334	0.0263374	0.0571578	-0.187237	0.680936	CARS;DQX1;CCNC;SLC4A2;CYB5D1;DCAF6;PEX26;SCAMP4;STMN1;C19ORF55;ZNF444;CCDC94;SRRM2;DGAT1;TYW3;HCFC1;RNF123;RAB30;CFDP1;SNHG12;GRWD1;TMEM79;CHMP4B;UBE2V1;TSNARE1;CCDC142;TMED10;NPRL2;ITPR1;COPS7B;KRBA1;ATP5O;DHX30;ZNHIT2;CSTF1;ZNF668;ZNF785;KIAA1407;MAP2K6;EIF2B4;EXOC6B;UPF3B;SREK1IP1;C19ORF44;NOL12;LZTR1;MON1A;SUGP1;NFKBIB;CALR3;FEN1;DDX49;GFM2;HSCB;ADO;COX7C;MED18;DDA1;ARV1;MRPL1;CCDC53;ZNF646;Z…
EGR1_H1-hESC_hg19	89/1046	0.0271098	0.058678	-0.185846	0.670506	PANK4;MDC1;ZCCHC11;LINC00265;GFM2;CELF3;ATP2A2;MRPS10;GCC2;C1ORF213;RRP8;SMPD2;LMBR1;RASSF2;POLI;ZNF646;NRCAM;DENR;SEC62;EARS2;LRRC47;KLF10;ABT1;MSTO2P;CCDC39;TSTD1;SPHK2;TOP3A;ZBTB37;SLC11A2;MRPS2;TEX2;BCS1L;PGD;PDIA6;EPN1;ATRN;ISL2;TMX4;SNORD104;SLC9A8;WDFY1;LAP3;ZNF598;RBMS2;SLC29A2;RNF32;CD63;TMEM87B;URM1;SRBD1;ARL1;UBFD1;COX5A;CORO1C;PAK1;ZNHIT2;RHOT2;SYNGR2;NACC1;ZC3H18;ST3GAL5;CEP72;ZNF668…
ETS1_K562_hg19	124/1502	0.024306	0.0552155	-0.179733	0.668074	CARS;MDC1;MTCH2;ZNF692;UBXN2A;FCF1;SLC4A2;PHRF1;GLS;PEX26;DENR;GYG1;ABT1;PRKAB2;MECR;DGAT1;SLC11A2;WDR73;BCS1L;GTF2F1;ATAD3B;EML4;HNRNPUL1;CDC37;ZNF318;WDFY1;PPIE;TSNARE1;AARS2;NPRL2;ITPR1;RHOBTB3;COPS7B;UBFD1;STK4;ATP5O;MYL12B;CORO1C;PGS1;SCFD1;RHOT2;CYB5R4;NDOR1;PRDX4;UBR5;SMYD2;E4F1;ZBTB7A;ZNF785;LYN;DNAJC27-AS1;OSBPL8;CDT1;DENND4B;RHBDD3;CPSF1;EDEM1;ERLIN2;GBAS;MANBAL;MRPL30;REEP5;WRAP53;CALR…
ATF1_K562_hg19	161/2000	0.0253564	0.0559706	-0.173561	0.637787	MTCH2;TAMM41;PITPNA;GEMIN8P4;FCF1;GCC2;NOC2L;RRP8;FTH1;RNF19A;STMN1;LAMP2;NARS2;CDC27;FNTB;CPNE1;HIST1H2AE;SEC62;PLEKHM1P;EARS2;SKP1;SRRM2;ABT1;RPS9;TIPIN;AGTPBP1;MECR;DGAT1;SERPINF1;APLP2;TTC21A;PDIA6;NIF3L1;RAB30;HGS;GRWD1;CDC37;TMEM79;KIAA1731;SLC7A5P1;SRSF4;UBE2V1;LOC100507424;AARS2;NPRL2;RHOBTB3;WDR63;TRMT2A;LIAS;ATP5O;OSGEP;SCFD1;CYB5R4;NDOR1;CSTF1;ZC3H18;NPHP4;EIF4EBP3;NCKAP1L;E4F1;ZNF785;…
ARID3A_K562_hg19	163/2000	0.0165125	0.03963	-0.153684	0.630665	CCDC71L;TAMM41;GCC2;CCNC;UBE2L6;SLC4A2;IKZF1;SAT1;RRP8;EDC4;PROSC;CAPNS1;FTH1;CPNE1;MAP3K8;GYG1;PHLDA1;ZNF444;EARS2;ZNF282;TYW3;ZBTB37;PGD;BCS1L;RNF40;MAPK8IP1;RAB30;TMX4;SNHG12;HNRNPUL1;PPA2;HGS;SLC9A8;KIAA1731;CMPK1;WDFY1;ZNF830;CES3;SNRPB;ANAPC2;KANK3;RNASEH2B;SEMA7A;LRRC56;KLHL17;ENDOD1;ARL1;CREM;TRMT2A;KRBA1;GTF2E2;SCFD1;CYB5R4;RAB11FIP1;NDOR1;HSPH1;INPP5E;DHX37;EIF2B4;ACBD6;JAG1;CPSF1;EDEM1…
ETS1_A549_hg19	120/1449	0.0243598	0.0552155	-0.168484	0.625887	CARS;ZNF692;TAMM41;FCF1;SAT1;PEX26;CYB5D1;EDC4;SCAMP4;CAPNS1;FLAD1;CDC27;EARS2;ABT1;RPS9;DGAT1;ZNF282;TYW3;ZFYVE20;BCS1L;SLC5A6;NIF3L1;SNHG12;UBE2V1;ZNF830;PRR14;TMED10;AARS2;NPRL2;ITPR1;ARL1;COPS7B;TRMT2A;ATP5O;RPAP1;OSGEP;RHOT2;ERI2;E4F1;KIAA1407;MAP2K6;OSBPL8;NARG2;EXOC6B;PILRB;SNHG7;ERLIN2;HARS2;MANBAL;CHERP;MRPL30;TMEM234;INTS5;MDM4;CLASRP;LRCH4;NOL12;LZTR1;CALR3;CCDC121;GFM2;MRPS10;BRCA1;ME…
HNF4A_HepG2_hg19	208/2620	0.0199205	0.0467101	-0.155909	0.610542	PANK1;DQX1;AVIL;GCC2;DCAF6;BAIAP2L2;RINL;RAVER1;C19ORF54;RASSF5;WDR90;DENR;CCNL1;TBC1D10B;ZNF282;SERPINF1;SLC11A2;C9ORF64;RNF123;RNF126;CDC34;PPA2;GRWD1;TMEM79;COPS7B;TRMT2A;MYL12B;SYNGR2;APOM;INPP5D;ERI2;CSTF1;DECR1;BANP;LYN;PLK3;CDT1;RABGAP1L;TIPARP;GRTP1;SIAH2;EDEM1;NFATC2;LNPEP;MTHFS;SNHG7;GBAS;REL;GNRH2;ADCK4;CALM2;MON1A;SNORA41;DENND1C;CSRNP1;CLIC4;ELL;SECTM1;BRCA1;ECSIT;CLYBL;CTSO;HINT2;PC…
E2F4_MCF 10A_hg19	161/2000	0.0253564	0.0559706	-0.14523	0.533679	CCDC71L;GPR63;FCF1;WDR83;NOC2L;RRP8;PEX26;EDC4;CAPNS1;PPP4R4;LAMP2;CDC27;NARS2;STMN1;CPNE1;C19ORF55;TMSB10;PHLDA1;EARS2;LINC00493;C11ORF84;MECR;COG6;TSTD1;DGAT1;ZNF282;SLC11A2;TTC21A;MRPS18A;C12ORF10;SLC5A6;NISCH;CFDP1;IFT81;CMPK1;PPIE;SRSF6;ZNF397;RTN1;BRI3;PRKRIP1;NPRL3;KLHL17;MRI1;ATP5O;FOXO1;SBNO2;DHX34;ERI2;ST8SIA4;SAFB2;ZC3H18;CEP72;NPHP4;EIF4EBP3;KIAA1407;EIF2B4;OSBPL8;SLC14A2;SUGT1P1;NARG…
YY1_SK-N-SH_hg19	227/2871	0.0178827	0.0424654	-0.131509	0.529182	MT1X;GCC2;RRP8;PEX26;WDR90;STMN1;SEC62;BSN;EARS2;TBC1D10B;SRRM2;ABT1;PRKAB2;TIPIN;IAH1;MECR;ZNF282;ZFYVE20;BCS1L;JMJD8;HCFC1;SLC5A6;NISCH;CDC34;SNHG12;GRWD1;TMEM79;SUCLG2;ZNF830;LETMD1;PRR14;ZNF397;AARS2;ENDOD1;COPS7B;TRMT2A;ATP5O;MYL12B;PGS1;SNX4;SCFD1;PRDX4;ERI2;MIER2;HOXC5;CEP72;HOXC6;SNX6;NARG2;SURF2;LRBA;UPF3B;DCLK2;PYCR2;ERLIN2;HARS2;MLLT11;FASN;INTS5;TMCC2;C19ORF44;NOL12;MON1B;FBXL6;RPAIN;…
MAX_HepG2_hg19	248/3158	0.0179021	0.0424654	-0.127072	0.511189	DQX1;GFI1;PITPNA;DPY19L2P2;TONSL;GCC2;UBE2L6;CCNC;NOC2L;LIPA;RRP8;CDC20;ALCAM;DENR;IL12A;C19ORF55;BSN;CCDC94;ABT1;CPT1A;TIPIN;MECR;IAH1;NFKBIL1;ZFYVE20;MRPS18A;BCS1L;C9ORF64;HCFC1;NISCH;EML4;EML5;IFT81;CDC37;SUCLG2;LAP3;TELO2;ZNF397;AARS2;CDCA4;STXBP1;SP140;NPRL3;ARX;ENDOD1;COPS7B;ATP5O;SKA3;OSGEP;DEDD2;MYL12B;PGS1;SYNGR2;PRDX4;RAB11FIP1;HSPH1;DHX34;DHX37;ST3GAL5;SNX6;NARG2;HOMER1;SURF2;TIPARP;XR…
CEBPD_K562_hg19	61/691	0.0323693	0.0661989	-0.148712	0.510164	LINC00263;MIDN;WDR1;ATP2A2;ETFA;CCNC;LOC100289230;BRCA1;MRPL1;FTH1;TMSB4X;HIST1H2AE;CCNL1;SEC62;CCDC94;ABT1;WARS;SPHK2;SGIP1;PABPC4;RPL13A;NISCH;NIF3L1;TMX4;GRWD1;TUT1;HDAC5;KDM3A;RPL36A;PARN;RHOBTB3;WIZ;LIAS;SCFD1;ZNHIT2;PRDX4;SRP72;CSTF1;E2F2;ZNF787;RPL18;PCNT;ZBTB7A;DNAJC27-AS1;H3F3B;HSPA1L;MID1IP1;PILRB;EEF2;UBAC2;SNHG3;MLLT11;LYRM1;TACC3;INTS5;ZNF414;CALM2;SUGP2;LIMS1;C19ORF48;AARS
TBP_HepG2_hg19	162/2000	0.0205304	0.0473243	-0.121358	0.471578	PANK4;CARS;SLC23A2;LINC00265;TAMM41;DQX1;PITPNA;FCF1;SLC4A2;SAT1;LIPA;PROSC;ALCAM;FLAD1;CDC27;WDR91;LZTS2;KPNA2;TMEM38B;TMSB10;CCDC94;EARS2;LINC00493;C11ORF84;KDM2B;NFKBIL1;TPM1;ZFYVE20;GOLPH3L;MRPS18A;ATP1B2;GTF2F1;BCS1L;SLC5A6;ZNF90;RNF123;HNRNPUL1;ZNF318;TMEM79;WDFY1;TELO2;ANAPC2;LRRC56;SEMA7A;AARS2;FECH;MRI1;COPS7B;LIAS;ATP5O;MYL12A;FOXO1;RAI1;SBNO2;ZNHIT2;SNX2;RAB11FIP1;SYNGR2;NDOR1;MIER2;DH…
