# Supplementary material for: Selective dysregulation of ROCK2 activity promotes aberrant transcriptional networks in ABC diffuse large B-cell lymphoma
Source: Sci Rep. 2020 Aug 4;10:13094. doi: 10.1038/s41598-020-69884-1 (PMC7403583; doi:10.1038/s41598-020-69884-1)
Supplement: Supplementary file 4 — Supplementary Table S3. [file 41598_2020_69884_MOESM4_ESM.xlsx]

## Sheet: MYC TARGETS UP IN ROCK2 KDs
Supplementary Table 3. CPDB Pathway Analysis for MYC-Regulated Targets from Upstream Regulator Analysis of ROCK2 KD vs. Scrambled shRNA cells.
MYC Targets UP in ROCK2 KDs		p-value	q-value	pathway	source	external_id	members_input_overlap
CLCN5		5.24824e-05	0.0235646	Aurora B signaling	PID	aurora_b_pathway	PSMA3; STMN1; RASA1; CENPA; H3F3B
43350		0.000164627	0.024704	TCR	NetPath	Pathway_TCR	PTPN22; CALM2; WDR1; FYN; ACBD6; LNPEP; STK39; HOMER3; ITPR1; RASA1
PICALM		0.000215588	0.024704	T-Cell Receptor and Co-stimulatory Signaling	Wikipathways	WP2583	PPP3CA; FYN; RASA1; PDCD1
PTCH1		0.00022008	0.024704	TP53 Regulates Metabolic Genes	Reactome	R-HSA-5628897	TXN; NDUFA4; COX5A; COX4I1; GLS; COX7C
CAV1		0.000297027	0.026673	mitochondrial fatty acid beta-oxidation of unsaturated fatty acids	Reactome	R-HSA-77288	DECR1; ACADM
SUGT1P1		0.000545823	0.0408457	Mitochondrial Fatty Acid Beta-Oxidation	Reactome	R-HSA-77289	MECR; DECR1; ACBD6; ACADM
ARHGAP15
ZFP36L1
PDIA6
GALNT10
DOCK11
CD63
NCOA3
TMED3
ACADM
RALGPS2
PTPRJ
ALDH18A1
C7ORF60
UBAC2
OSGEP
TWSG1
COG6
DENR
MT1X
IKZF1
PITPNA
MACC1
SLC25A13
PSME1
PLK3
TIPARP
LRBA
LNPEP
WDR41
TUBA1B
IKBIP
PSMA4
RILPL2
LY75
RNF19A
SLC39A8
MAP3K8
PHLDA1
CHD1L
SEMA7A
ITPR1
CREM
ETFA
C21ORF91
ATRN
BIRC6
IL2RG
IGF2BP3
DRAM2
ERAP1
PPA2
LAP3
TXN
MYL12A
APOM
SIAH2
CALM2
LARP1B
AKAP11
RAP2C
CFL1P1
CAB39
MGAT2
CD55
ZMAT3
ACBD6
TNFAIP3
PPP2R5E
KLF10
PEX3
RASA1
PI4K2B
ADARB1
GLS
ALCAM
STMN1
HOMER3
MECR
SND1
EML4
MFI2
ENDOD1
CYB5R4
PRDX4
NCKAP1L
H3F3B
EXOC6B
FERMT3
SMPD2
ZNF280C
XXYLT1
CTBS
APPL1
LYPLA1
SLC39A11
DYNLL1
PSMA3
HEATR5A
OAF
HEATR5B
TMEM106B
SLC29A3
CHST2
FH
CENPA
BTAF1
SRP72
APOL1
TMEM64
MSRB2
NUCB2
LIMS1
MTCH2
GPR63
SAYSD1
SAT1
KPNA2
TMSB10
HMGN3
PPP1R16B
S100A1
FKBP5
NOTCH2
RNASEH2B
ARL1
RHOBTB3
STK39
GMPR
UBR5
SMYD2
BCDIN3D
43165
UBLCP1
SERINC5
WDR1
COX4I1
FHL3
PTPN22
SUMO2
SERAC1
ACTR2
DNMT3A
VPS13A
VPS13B
PTBP3
PRICKLE1
COX5A
CD47
HINT2
COX7C
CLYBL
PPP3CA
ZCCHC11
GBAS
RAB27A
DECR1
SCFD1
RAB11FIP1
SNX2
SNX4
MYL12B
ATP5O
SEC62
IL12A
IFIT5
UBE2L6
PDCD1
BRE
NDUFA4
RBBP9
FYN
DNAJB5
IFI16
CECR2
CCDC69

## Sheet: MYC TARGETS DOWN IN ROCK2 KDs
Supplementary Table 3. CPDB Pathway Analysis for MYC-Regulated Targets from Upstream Regulator Analysis of ROCK2 KD vs. Scrambled shRNA cells.
MYC Targets DOWN in ROCK2 KDs		p-value	q-value	pathway	source	external_id	members_input_overlap	members_input_overlap_geneids	size	effective_size
WDR83		9.99891e-14	5.36941e-11	Metabolism of RNA	Reactome	R-HSA-8953854	URM1; UTP3; SRSF4; TRMT61A; RPS9; DHX37; PAN2; SRSF6; NUP62; DDX52; PRPF31; KHSRP; RPL13A; CTU1; EXOSC4; SF3A2; TRMT1; EIF4B; RPL36A; MRM1; HSPB1; RPP25; ADAT3; RPL17; CHERP; CPSF1; SNRPB; RPL18; HNRNPUL1; TYW3; DDX49; TRIT1; SNRNP70; FCF1; SRRM2; CSTF1; UPF3B; PPIE; XAB2; RAE1	54512; 23521; 6628; 6431; 1975; 23636; 115708; 11056; 81605; 56949; 10450; 113179; 6173; 23524; 57050; 54913; 10523; 6203; 8570; 127253; 1477; 26121; 57647; 3315; 79922; 29894; 54802; 51077; 8480; 9924; 65109; 8175; 6625; 6141; 11100; 55621; 6139; 54555; 6429; 90353	586	584
RRP8		9.59113e-10	2.57522e-07	Translation	Reactome	R-HSA-72766	EARS2; EIF2B4; MRPS12; MRPS10; RPS9; MRPS7; RPL13A; AARS2; RPL36A; MRPL18; CARS; MRPS18A; YARS2; RPL17; MRPL2; MRPL1; RPL18; EIF4B; GFM2; AARS; MRPL46; MRPL45; EEF2; HARS2	8890; 51067; 1938; 29074; 84311; 51069; 16; 6173; 23521; 23438; 55168; 57505; 6139; 124454; 51081; 65008; 84340; 6141; 833; 1975; 6183; 6203; 55173; 26589	310	307
SCAMP4		1.8359e-07	3.28626e-05	Cell Cycle	Reactome	R-HSA-1640170	MCPH1; NUDC; RAD9A; FEN1; HIST1H2AE; RMI1; NUP62; HAUS5; CDT1; RAE1; RFC4; CENPJ; MDC1; CDK11A; CDK11B; RANGAP1; MCM3; MCM2; WRAP53; MDM4; GINS3; E2F1; CCND3; CDC20; RNF8; RAD50; TOP3A; PPP2R5B; PCNT	1869; 55835; 728642; 23636; 8480; 5116; 4172; 10726; 5883; 81620; 984; 64785; 10111; 9025; 4194; 5905; 7156; 23354; 4171; 80010; 896; 79648; 991; 3012; 55135; 2237; 5984; 9656; 5526	561	560
EARS2		1.93368e-06	0.000259597	tRNA processing	Reactome	R-HSA-72306	TRIT1; NUP62; RPP25; URM1; TRMT61A; ADAT3; CTU1; RAE1; TRMT1; CPSF1; TYW3	113179; 127253; 23636; 8480; 55621; 115708; 54913; 29894; 81605; 54802; 90353	103	103
PRKAB2		3.18449e-06	0.000289819	mRNA Splicing - Major Pathway	Reactome	R-HSA-72163	SRSF4; SRSF6; CPSF1; PRPF31; SRRM2; CSTF1; UPF3B; CHERP; SF3A2; SNRPB; PPIE; SNRNP70; XAB2; HNRNPUL1	56949; 10450; 65109; 10523; 8175; 1477; 6625; 6628; 6431; 26121; 11100; 29894; 23524; 6429	178	178
TYW3		3.23821e-06	0.000289819	Mitochondrial translation termination	Reactome	R-HSA-5419276	MRPL18; GFM2; MRPS10; MRPS18A; MRPS7; MRPL2; MRPS12; MRPL45; MRPL1; MRPL46	51069; 6183; 29074; 84311; 55168; 51081; 65008; 84340; 55173; 26589	89	88
ZFYVE20		5.32539e-06	0.000337164	mRNA Splicing	Reactome	R-HSA-72172	SRSF4; SRSF6; CPSF1; PRPF31; SRRM2; CSTF1; UPF3B; CHERP; SF3A2; SNRPB; PPIE; SNRNP70; XAB2; HNRNPUL1	56949; 10450; 65109; 10523; 8175; 1477; 6625; 6628; 6431; 26121; 11100; 29894; 23524; 6429	186	186
HCFC1		5.44063e-06	0.000337164	Processing of Capped Intron-Containing Pre-mRNA	Reactome	R-HSA-72203	SRSF4; SRSF6; NUP62; CPSF1; PRPF31; SRRM2; CSTF1; UPF3B; CHERP; SF3A2; SNRPB; PPIE; SNRNP70; XAB2; HNRNPUL1; RAE1	56949; 10450; 23524; 65109; 10523; 23636; 8175; 1477; 6625; 6431; 26121; 8480; 11100; 29894; 6628; 6429	240	240
SLC5A6		5.91513e-06	0.000337164	Mitochondrial translation	Reactome	R-HSA-5368287	MRPL18; GFM2; MRPS10; MRPS18A; MRPS7; MRPL2; MRPS12; MRPL45; MRPL1; MRPL46	51069; 6183; 29074; 84311; 55168; 51081; 65008; 84340; 55173; 26589	95	94
LETMD1		6.27865e-06	0.000337164	Homology Directed Repair	Reactome	R-HSA-5693538	BRCA2; SIRT6; RFC4; RAD9A; MDC1; FEN1; RNF8; RAD50; XRCC1; XRCC3; TOP3A; RMI1	80010; 7515; 675; 5883; 7517; 51548; 7156; 10111; 9025; 2237; 5984; 9656	141	139
GNN		7.71545e-06	0.000345266	Homologous DNA Pairing and Strand Exchange	Reactome	R-HSA-5693579	BRCA2; RFC4; RAD9A; RAD50; XRCC3; TOP3A; RMI1	7156; 675; 5883; 10111; 80010; 5984; 7517	42	42
PRKRIP1		7.71545e-06	0.000345266	tRNA modification in the nucleus and cytosol	Reactome	R-HSA-6782315	TRIT1; URM1; TRMT61A; ADAT3; CTU1; TRMT1; TYW3	81605; 115708; 55621; 127253; 113179; 54802; 90353	42	42
MRPL18		1.30647e-05	0.000539671	DNA Repair	Reactome	R-HSA-73894	MDC1; BRCA2; SIRT6; XAB2; RFC4; RAD9A; DTL; RMI1; MUTYH; ZNF830; FEN1; RNF8; RAD50; XRCC1; PPIE; TOP3A; XRCC3; POLI	7515; 10450; 5984; 675; 51548; 7517; 91603; 7156; 80010; 4595; 11201; 56949; 10111; 51514; 9025; 5883; 2237; 9656	320	317
MTHFS		1.44175e-05	0.000553013	Fanconi anemia pathway	PID	fanconi_pathway	BRCA2; RFC4; RAD9A; RAD50; XRCC3; TOP3A; RMI1	10111; 7156; 675; 5883; 80010; 7517; 5984	46	46
KRI1		1.67423e-05	0.000599374	Ribosome - Homo sapiens (human)	KEGG	path:hsa03010	RPL36A; RPL13A; MRPS7; MRPL1; MRPS18A; MRPL18; RPL17; MRPL2; MRPS12; MRPS10; RPL18; RPS9	6173; 6183; 6203; 51069; 55168; 55173; 51081; 29074; 65008; 23521; 6139; 6141	154	153
TIGD1		2.40128e-05	0.000758522	Mitochondrial translation elongation	Reactome	R-HSA-5389840	MRPL18; MRPS10; MRPS18A; MRPS7; MRPL2; MRPS12; MRPL45; MRPL1; MRPL46	51069; 6183; 29074; 84311; 55168; 51081; 65008; 55173; 26589	89	88
SPHK2		2.40128e-05	0.000758522	Mitochondrial translation initiation	Reactome	R-HSA-5368286	MRPL18; MRPS10; MRPS18A; MRPS7; MRPL2; MRPS12; MRPL45; MRPL1; MRPL46	51069; 6183; 29074; 84311; 55168; 51081; 65008; 55173; 26589	89	88
SIRT6		4.00495e-05	0.00119481	DNA Double-Strand Break Repair	Reactome	R-HSA-5693532	BRCA2; SIRT6; RFC4; RAD9A; MDC1; FEN1; RNF8; RAD50; XRCC1; XRCC3; TOP3A; RMI1	7515; 5984; 675; 5883; 7517; 51548; 80010; 7156; 10111; 9025; 2237; 9656	169	167
CA5BP1		4.84784e-05	0.00137015	tRNA charging	HumanCyc	TRNA-CHARGING-PWY	EARS2; CARS; AARS; YARS2; AARS2; HARS2	57505; 833; 16; 51067; 23438; 124454	38	38
MED20		5.64562e-05	0.00151585	Presynaptic phase of homologous DNA pairing and strand exchange	Reactome	R-HSA-5693616	BRCA2; RFC4; RAD9A; RAD50; TOP3A; RMI1	7156; 675; 5883; 10111; 80010; 5984	39	39
TUT1		8.24756e-05	0.00210902	mRNA Processing	Wikipathways	WP411	SRSF4; SRSF6; CSTF1; SFSWAP; SF3A2; SNRPB; SNRNP70; SUGP2; CPSF1; TMED10	10972; 6429; 10147; 6433; 6431; 29894; 1477; 6628; 8175; 6625	127	127
ZNF593		8.68564e-05	0.00212009	tRNA Aminoacylation	Reactome	R-HSA-379724	EARS2; CARS; AARS; YARS2; AARS2; HARS2	57505; 833; 16; 51067; 23438; 124454	42	42
CBX3P2		9.59771e-05	0.00224086	Resolution of D-loop Structures through Synthesis-Dependent Strand Annealing (SDSA)	Reactome	R-HSA-5693554	XRCC3; BRCA2; TOP3A; RMI1; RAD50	7156; 675; 10111; 80010; 7517	27	27
RPL18		0.000111879	0.00248572	Cell Cycle, Mitotic	Reactome	R-HSA-69278	MCPH1; GINS3; NUP62; CENPJ; E2F1; CDT1; CCND3; HAUS5; NUDC; CDK11A; CDK11B; RANGAP1; MCM2; MCM3; RAE1; RFC4; HIST1H2AE; FEN1; CDC20; PPP2R5B; PCNT	1869; 55835; 728642; 23636; 896; 8480; 4172; 10726; 984; 64785; 5116; 81620; 5905; 23354; 4171; 79648; 991; 3012; 2237; 5984; 5526	479	478
SF3A2		0.0001214	0.00248572	HDR through Homologous Recombination (HR) or Single Strand Annealing (SSA)	Reactome	R-HSA-5693567	BRCA2; SIRT6; RFC4; RAD9A; MDC1; RNF8; RAD50; XRCC3; TOP3A; RMI1	80010; 675; 5883; 7517; 51548; 7156; 10111; 9025; 5984; 9656	135	133
UTP3		0.000127877	0.00248572	rRNA processing	Reactome	R-HSA-72312	DDX49; MRM1; UTP3; DDX52; FCF1; RPS9; DHX37	6203; 57050; 79922; 57647; 54555; 51077; 11056	65	64
TARBP2		0.000129198	0.00248572	Spliceosome - Homo sapiens (human)	KEGG	path:hsa03040	SRSF4; SRSF6; PRPF31; CHERP; SF3A2; SNRPB; PPIE; SNRNP70; XAB2; HSPA1L	26121; 56949; 10450; 3305; 10523; 6429; 6431; 6625; 6628; 8175	134	134
ADAT3		0.000129609	0.00248572	Cell Cycle Checkpoints	Reactome	R-HSA-69620	TOP3A; RAD9A; MDC1; NUDC; RANGAP1; CDC20; RFC4; MCM3; MCM2; RNF8; RAD50; MDM4; RMI1; PPP2R5B	5883; 80010; 4194; 4171; 10726; 5905; 7156; 991; 10111; 5984; 4172; 9025; 9656; 5526	249	248
CENPJ		0.000155604	0.00288136	Aminoacyl-tRNA biosynthesis - Homo sapiens (human)	KEGG	path:hsa00970	EARS2; CARS; AARS; YARS2; AARS2; GATC; HARS2	51067; 23438; 16; 57505; 124454; 833; 283459	66	66
ZNF574		0.000179783	0.00321812	DDX1 as a regulatory component of the Drosha microprocessor	Wikipathways	WP2942	DGCR8; DROSHA; RAD50	54487; 29102; 10111	7	7
LINC00263		0.00018801	0.00325682	HDR through Homologous Recombination (HRR)	Reactome	R-HSA-5685942	BRCA2; RFC4; RAD9A; RAD50; XRCC3; TOP3A; RMI1	7156; 675; 5883; 80010; 5984; 7517; 10111	69	68
RPS9		0.000222829	0.00373935	DNA strand elongation	Reactome	R-HSA-69190	MCM3; GINS3; FEN1; MCM2; RFC4	64785; 2237; 5984; 4172; 4171	32	32
DGAT2		0.000232344	0.00378087	Regulation of TP53 Activity through Phosphorylation	Reactome	R-HSA-6804756	PRKAB2; TOP3A; RAD9A; NOC2L; RFC4; RAD50; MDM4; RMI1	4194; 5883; 80010; 5565; 7156; 10111; 26155; 5984	93	93
DGAT1		0.00025365	0.00397198	G2/M Checkpoints	Reactome	R-HSA-69481	RFC4; RAD9A; MDC1; MCM3; MCM2; RNF8; RAD50; TOP3A; RMI1	9025; 5883; 80010; 4171; 7156; 10111; 5984; 4172; 9656	120	119
ZBTB37		0.000258881	0.00397198	Resolution of D-loop Structures through Holliday Junction Intermediates	Reactome	R-HSA-5693568	XRCC3; BRCA2; TOP3A; RMI1; RAD50	7156; 675; 10111; 80010; 7517	34	33
ILF3		0.000299197	0.00446302	ATM pathway	PID	atm_pathway	RAD9A; MDC1; TOP3A; RNF8; RAD50	7156; 9025; 5883; 10111; 9656	34	34
UBFD1		0.000332993	0.0048329	Processing of DNA double-strand break ends	Reactome	R-HSA-5693607	SIRT6; RFC4; RAD9A; MDC1; RNF8; RAD50; TOP3A; RMI1	80010; 5883; 51548; 7156; 10111; 9025; 5984; 9656	99	98
KRBA1		0.000344098	0.00486265	Resolution of D-Loop Structures	Reactome	R-HSA-5693537	XRCC3; BRCA2; TOP3A; RMI1; RAD50	7156; 675; 10111; 80010; 7517	36	35
KIAA1407		0.000358608	0.00493776	Fanconi anemia pathway - Homo sapiens (human)	KEGG	path:hsa03460	BRCA2; TELO2; TOP3A; RMI1; POLI; TOP3B	80010; 11201; 675; 9894; 8940; 7156	55	54
EIF2B4		0.000393917	0.00528833	HSF1-dependent transactivation	Reactome	R-HSA-3371571	MRPL18; AKT1S1; HSPA1L; HSPH1; HSPB1	84335; 3315; 3305; 10808; 29074	36	36
EEF2		0.000432892	0.00560719	Gene expression (Transcription)	Reactome	R-HSA-74160	KRBA1; RRP8; MED20; RAD9A; ZNF692; MED24; KAT2A; HIST1H2AE; CBX2; CPSF1; CENPJ; SRSF4; SRSF6; NUP62; AXIN1; TARBP2; NOC2L; MLLT1; RMI1; HSPD1; ZNF785; RFC4; ZNF764; PRKAB2; BANP; INTS5; DGCR8; MDC1; DROSHA; RAE1; ZNF587; SNRPB; MDM4; TAF1C; E2F1; CCND3; ZNF354B; CSTF1; UPF3B; RAD50; TOP3A	55657; 6431; 54971; 9477; 84733; 10111; 84626; 6895; 8312; 65109; 4298; 80789; 5565; 6628; 146540; 26155; 84914; 1477; 29102; 92595; 29894; 4194; 117608; 23378; 5984; 9656; 1869; 55835; 23636; 896; 9013; 2648; 80010; 6429; 7156; 8480; 5883; 3329; 9862; 54487; 3012	1372	1363
MDM4		0.000445262	0.00560719	Mitochondrial tRNA aminoacylation	Reactome	R-HSA-379726	AARS2; YARS2; EARS2; HARS2	57505; 51067; 124454; 23438	21	21
LZTR1		0.000448993	0.00560719	HDR through Single Strand Annealing (SSA)	Reactome	R-HSA-5685938	RFC4; RAD9A; TOP3A; RMI1; RAD50	7156; 5883; 10111; 80010; 5984	37	37
MRPL1		0.000530043	0.00632518	rRNA modification in the nucleus and cytosol	Reactome	R-HSA-6790901	DDX49; UTP3; DDX52; FCF1; RPS9; DHX37	6203; 57050; 57647; 54555; 51077; 11056	59	58
SNRNP70		0.000530043	0.00632518	rRNA processing in the nucleus and cytosol	Reactome	R-HSA-8868773	DDX49; UTP3; DDX52; FCF1; RPS9; DHX37	6203; 57050; 57647; 54555; 51077; 11056	59	58
MCM3		0.000592669	0.00691877	HDR through MMEJ (alt-NHEJ)	Reactome	R-HSA-5685939	XRCC1; FEN1; RAD50	7515; 10111; 2237	10	10
DTL		0.000728998	0.00832919	Homologous recombination - Homo sapiens (human)	KEGG	path:hsa03440	XRCC3; BRCA2; TOP3A; RAD50; TOP3B	675; 7517; 8940; 7156; 10111	41	41
RNF32		0.000907342	0.0101509	RNA transport - Homo sapiens (human)	KEGG	path:hsa03013	NUP62; PABPC4; EIF2B4; TACC3; RPP25; RANGAP1; UPF3B; RAE1; EIF4EBP3; EIF4B	8761; 23636; 65109; 8637; 54913; 8890; 10460; 5905; 8480; 1975	171	171
HIRIP3		0.00103798	0.0111459	Steatosis AOP	Wikipathways	WP4011	TELO2; AKT1S1; FASN; TTI1	9675; 2194; 9894; 84335	26	26
EIF4B		0.00105855	0.0111459	Unwinding of DNA	Reactome	R-HSA-176974	GINS3; MCM3; MCM2	4172; 64785; 4171	12	12
NDUFA7		0.00105855	0.0111459	MicroRNA (miRNA) biogenesis	Reactome	R-HSA-203927	TARBP2; DROSHA; DGCR8	29102; 6895; 54487	12	12
CYB5D1		0.00114589	0.0116103	Cleavage of Growing Transcript in the Termination Region	Reactome	R-HSA-109688	SRSF4; SRSF6; CSTF1; UPF3B; SNRPB; CPSF1	1477; 6429; 29894; 65109; 6628; 6431	67	67
LONP1		0.00114589	0.0116103	RNA Polymerase II Transcription Termination	Reactome	R-HSA-73856	SRSF4; SRSF6; CSTF1; UPF3B; SNRPB; CPSF1	1477; 6429; 29894; 65109; 6628; 6431	67	67
CCNL1		0.00138291	0.0137523	Attenuation phase	Reactome	R-HSA-3371568	MRPL18; HSPA1L; HSPH1; HSPB1	3315; 3305; 10808; 29074	28	28
CCDC94		0.0014351	0.0140118	G2/M DNA damage checkpoint	Reactome	R-HSA-69473	RFC4; RAD9A; MDC1; RNF8; RAD50; TOP3A; RMI1	9025; 5883; 80010; 7156; 10111; 5984; 9656	96	95
SRRM2		0.0018149	0.0171681	fatty acid biosynthesis initiation	HumanCyc	PWY-5966-1	FASN; MCAT	27349; 2194	4	4
MAPK8IP3		0.00182231	0.0171681	Cellular response to heat stress	Reactome	R-HSA-3371556	NUP62; HSPH1; HSPB1; MRPL18; AKT1S1; RAE1; HSPA1L	29074; 3305; 23636; 8480; 84335; 3315; 10808	99	99
SNHG12		0.0020392	0.0181463	HSF1 activation	Reactome	R-HSA-3371511	MRPL18; HSPA1L; HSPH1; HSPB1	3315; 3305; 10808; 29074	31	31
CDC37		0.00205776	0.0181463	E2F transcription factor network	PID	e2f_pathway	E2F1; CCND3; KAT2A; CES3; MCM3; XRCC1	896; 2648; 7515; 1869; 23491; 4172	75	75
TRMT2A		0.00205776	0.0181463	Synthesis of DNA	Reactome	R-HSA-69239	GINS3; RFC4; CDT1; MCM3; MCM2; FEN1	81620; 64785; 4172; 4171; 2237; 5984	75	75
STAM		0.00206131	0.0181463	Metabolism of proteins	Reactome	R-HSA-392499	KLHL21; EARS2; DTL; TMED10; EIF2B4; KAT2A; DOHH; HIST1H2AE; MRPS12; MRPS10; LAMB1; STAM; CBX2; RPS9; DCTN5; HSCB; RAB34; NUP62; FOXK1; BCS1L; HSPD1; MRPS7; RPL18; RPL13A; AARS2; SLC27A2; MRPL46; RPL36A; PEX26; MRPL18; CARS; MDC1; MRPS18A; YARS2; RPL17; MRPL2; RAE1; WRAP53; MRPL1; MDM4; EIF4B; AXIN1; GFM2; AARS; CDC20; EEF2; MRPL45; HCFC1; RNF123; TIMM44; DDA1; HARS2	1975; 8890; 51067; 1938; 617; 124454; 65008; 23636; 8312; 6183; 29074; 83871; 63891; 6203; 84516; 6139; 79016; 991; 4194; 84311; 3912; 84733; 9656; 150274; 23521; 83475; 833; 221937; 2648; 55168; 11001; 9903; 10972; 57505; 55670; 8480; 3054; 10469; 26589; 51069; 8027; 6173; 23438; 51081; 6141; 3329; 84340; 55173; 16; 3012; 51514; 55135	2008	1999
ADCK3		0.00221533	0.0191876	Regulation of TP53 Activity	Reactome	R-HSA-5633007	PRKAB2; BANP; MDM4; RAD9A; NOC2L; RFC4; RAD50; TOP3A; RMI1	4194; 80010; 7156; 5565; 10111; 54971; 5883; 26155; 5984	161	161
NOL12		0.00255771	0.0218014	Cellular response to heat stress	Wikipathways	WP3395	MRPL18; HSPH1; HSPB1	10808; 29074; 3315	16	16
CCDC121		0.00285564	0.022935	DNA Replication	Reactome	R-HSA-69306	GINS3; RFC4; CDT1; MCM3; MCM2; FEN1	81620; 64785; 4172; 4171; 2237; 5984	80	80
CLIC4		0.00298967	0.022935	Pyruvate Carboxylase Deficiency	SMPDB	SMP00350	AARS2; AARS	16; 57505	5	5
GLTSCR2		0.00298967	0.022935	Primary Hyperoxaluria Type I	SMPDB	SMP00352	AARS2; AARS	16; 57505	5	5
KIF9		0.00298967	0.022935	Lactic Acidemia	SMPDB	SMP00313	AARS2; AARS	16; 57505	5	5
SNORA16A		0.00298967	0.022935	Alanine Metabolism	SMPDB	SMP00055	AARS2; AARS	16; 57505	5	5
CCDC107		0.00298967	0.022935	miRNA Biogenesis	Wikipathways	WP2338	DGCR8; DROSHA	54487; 29102	5	5
PSMC3IP		0.00298967	0.022935	RNA interference	Wikipathways	WP2805	DGCR8; DROSHA	54487; 29102	5	5
PAK1		0.00303963	0.0229899	Regulation of HSF1-mediated heat shock response	Reactome	R-HSA-3371453	NUP62; HSPH1; HSPB1; MRPL18; RAE1; HSPA1L	23636; 8480; 3305; 3315; 10808; 29074	81	81
EXOSC4		0.00323233	0.0241078	Transport of Mature Transcript to Cytoplasm	Reactome	R-HSA-72202	SRSF4; SRSF6; NUP62; UPF3B; RAE1; CPSF1	23636; 65109; 8480; 6429; 29894; 6431	82	82
PAK4		0.00349915	0.0257403	mRNA 3,-end processing	Reactome	R-HSA-72187	SRSF4; SRSF6; CSTF1; CPSF1; UPF3B	1477; 6429; 29894; 65109; 6431	58	58
NFYC		0.00356413	0.025864	DNA replication - Homo sapiens (human)	KEGG	path:hsa03030	MCM3; FEN1; MCM2; RFC4	2237; 4171; 4172; 5984	36	36
PRPF31		0.00363136	0.0260005	cdk regulation of dna replication	BioCarta	mcmpathway	MCM3; CDT1; MCM2	81620; 4172; 4171	18	18
APBA3		0.00383149	0.0264588	AndrogenReceptor	NetPath	Pathway_AndrogenReceptor	KDM3A; HSPB1; CCND3; CDK11B; PELP1; PSMC3IP; CDC37; DBT	55818; 896; 984; 3315; 27043; 11140; 1629; 29893	143	143
HIST1H2AE		0.00394172	0.0264588	ATR signaling pathway	PID	atr_pathway	RFC4; RAD9A; BRCA2; MCM2	675; 5883; 5984; 4171	37	37
PPID		0.00394172	0.0264588	Resolution of Abasic Sites (AP sites)	Reactome	R-HSA-73933	MUTYH; RFC4; XRCC1; FEN1	4595; 2237; 5984; 7515	37	37
CPSF1		0.00394172	0.0264588	Base Excision Repair	Reactome	R-HSA-73884	MUTYH; RFC4; XRCC1; FEN1	4595; 2237; 5984; 7515	37	37
PAN2		0.00394172	0.0264588	Activation of ATR in response to replication stress	Reactome	R-HSA-176187	RFC4; RAD9A; MCM3; MCM2	5883; 4171; 5984; 4172	37	37
NUP62		0.00494333	0.0327724	Assembly of the pre-replicative complex	Reactome	R-HSA-68867	MCM3; CDT1; MCM2	81620; 4172; 4171	20	20
POLI		0.00531605	0.0348137	RNA Polymerase II Transcription	Reactome	R-HSA-73857	KRBA1; MED20; RAD9A; ZNF692; MED24; KAT2A; HIST1H2AE; RMI1; CPSF1; BANP; SRSF4; SRSF6; AXIN1; ZNF354B; NOC2L; MLLT1; CBX2; HSPD1; ZNF785; RFC4; ZNF764; PRKAB2; CENPJ; INTS5; MDC1; ZNF587; SNRPB; MDM4; E2F1; CCND3; CSTF1; UPF3B; RAD50; TOP3A	80789; 1869; 55657; 9477; 5565; 6628; 7156; 146540; 80010; 54971; 26155; 5883; 55835; 10111; 84914; 2648; 1477; 4194; 3329; 92595; 29894; 6431; 84626; 896; 8312; 65109; 9862; 117608; 4298; 3012; 84733; 6429; 5984; 9656	1235	1227
PPP2R5B		0.00623836	0.0403614	DNA Replication	Wikipathways	WP466	MCM3; RFC4; CDT1; MCM2	5984; 81620; 4171; 4172	42	42
DDX54		0.00650715	0.0415993	role of brca1 brca2 and atr in cancer susceptibility	BioCarta	atrbrcapathway	RAD9A; BRCA2; RAD50	675; 5883; 10111	22	22
LSR		0.00678485	0.0428643	Fas Ligand (FasL) pathway and Stress induction of Heat Shock Proteins (HSP) regulation	Wikipathways	WP314	PAK1; DFFA; DFFB; HSPB1	1676; 1677; 3315; 5058	43	43
TTI1		0.00690976	0.0431458	Gap-filling DNA repair synthesis and ligation in TC-NER	Reactome	R-HSA-6782210	XRCC1; ZNF830; PPIE; XAB2; RFC4	91603; 56949; 10450; 7515; 5984	68	68
AKT1S1		0.00808341	0.0493272	Acyl chain remodeling of DAG and TAG	Reactome	R-HSA-1482883	DGAT1; DGAT2	8694; 84649	8	8
LUC7L2		0.00808341	0.0493272	Sulfur relay system - Homo sapiens (human)	KEGG	path:hsa04122	URM1; CTU1	81605; 90353	8	8
DCTN5
TBRG4
HSPD1
SGTA
NOC2L
SYNGAP1
C19ORF54
C19ORF55
PLEKHM1P
SERPINF1
RNF123
ISL2
RNF126
TMEM79
ZNF397
CDCA4
NPRL2
NPRL3
SKA3
RHOT2
HSPH1
UPF3B
ERLIN2
MCAT
MLLT11
FASN
TRIP6
SNORA41
C19ORF48
GMEB2
MED18
LETM2
DDA1
TMEM189
CHAF1A
MSTO2P
DFFB
DFFA
NUDC
RMI1
ELOVL3
MRPL45
MRPL46
KAT2A
MED24
C19ORF25
PICK1
ZNF598
SLC29A2
SNORA64
PET112
URM1
METTL21B
RECQL4
NCDN
RPL17
ZNF587
HSPA1L
GATC
TRMT1
XAB2
CCDC9
ZNF692
FAM13A
LOC100289230
PROSC
MAEA
LINC00493
C11ORF84
RAB34
SLC7A5P1
SRSF4
SRSF6
SLC27A2
SNRPB
LRRC56
MRI1
NDOR1
NACC1
SAFB2
EIF4EBP3
E4F1
ZNF787
ZNF785
TNK1
CHERP
SP2
TMEM11
LRCH4
RAD9A
WRAP53
CALR3
ZC3H4
FAM208B
METTL12
MRPL2
METTL13
SPR
DGCR8
ZNF764
PELP1
CCDC51
RFC4
REXO1
AHSA1
RPL13A
HAUS5
RANGAP1
YDJC
TMBIM1
MCM2
TRIM56
RNFT2
RUSC1-AS1
ZBTB48
RPL36A
FOXK1
MLLT1
MRM1
MSTO1
ZNF628
PHKG2
E2F1
TRIM41
MMAB
MID1IP1
MYO19
TRIT1
RAD50
CCDC66
TRMT61A
FCF1
PEX26
CDC20
RASSF1
FLAD1
CPNE1
BSN
ATXN7L2
TBC1D10B
ABT1
SLC11A2
MRPS18A
BCS1L
MAPK8IP1
NIF3L1
CFDP1
GRWD1
SNORD104
ZNF830
CES3
TELO2
AARS2
STXBP4
STXBP1
LIAS
RPAP1
PGS1
ZNHIT2
SNORD110
DHX34
DHX37
CSTF1
RBM10
BANP
CDT1
NARG2
SURF2
SLC35E1
XRCC3
XRCC1
PYCR2
PILRB
SNHG7
HARS2
SNHG3
INTS5
MON1A
SUGP2
CD320
AARS
FBXL6
RPAIN
FEN1
GFM2
MRPS12
MRPS10
HSCB
BRCA2
C1ORF213
ARV1
C14ORF1
TOP3B
PABPC4
TOP3A
NME2
MRPS7
RPUSD4
CTU1
C17ORF53
IGHMBP2
KIAA0753
PCNT
RAE1
C9ORF114
RANBP3
SPRYD4
GINS3
TMUB1
MOK
DOHH
PER1
TACC3
FRA10AC1
ZNF354B
CARS
GOLT1B
TAMM41
MRFAP1
PHRF1
YARS2
CCND3
KHSRP
BRWD1-IT2
GBAP1
ZGPAT
KDM2B
ATAD3B
HNRNPUL1
HNRNPUL2
PPIE
CHMP4B
RPP25
LOC100507424
TMED10
CCDC142
KLHL17
RAI1
ZC3H18
NPHP4
DNAJC27-AS1
RHBDD3
CBX2
KLHL21
SREK1IP1
TIMM44
MANBAL
TMEM234
ST7-OT4
DDX49
HSPB1
TCHP
DBT
TTC31
DDX56
AXIN1
DDX51
DDX52
EPN2
FAM189B
RBMS2
MCPH1
TMEM45A
KDM3A
MVK
SFSWAP
RNF8
TAF1C
SNORD79
SNORD77
ZNF286B
DROSHA
MUTYH
RBM38
CDK11A
LIMK2
BNIP3
LAMB1
CDK11B
NAP1L5
MDC1
