# Supplementary material for: Selective dysregulation of ROCK2 activity promotes aberrant transcriptional networks in ABC diffuse large B-cell lymphoma
Source: Sci Rep. 2020 Aug 4;10:13094. doi: 10.1038/s41598-020-69884-1 (PMC7403583; doi:10.1038/s41598-020-69884-1)
Supplement: Supplementary file 5 — Supplementary Table S4. [file 41598_2020_69884_MOESM5_ESM.xlsx]

## Sheet: Sheet1
Supplementary Table S4. Oligonucleotides
I. qPCR Primers
Gene	Primer	Sequence
28S:	Forward	5’-GGA CAA GCC GGT GAC CTA C-3’
	Reverse	5’-CAT GAA CTT GCG AAG GAA AAC AT-3’
BCL6:	Forward	5’- CGC AAC TCT GAA GAG CCA CCT GCG-3’
	Reverse	5’-TTT GTG ACG GAA ATG CAG GTT A-3’
BHLHE40:	Forward	5’-AGC AGT GGT TCT TGA ACT TAC C-3’
	Reverse	5’-ACA AGC TGC GAA GAC TTC AGG-3’
CIITA:	Forward	5’-CTA CCT GGA GCC TCT TAA CAG CGA T-3’
	Reverse	5’-TGG AGA AAG GCA TTG GAA TCT GG-3’
MYBBP1A:	Forward	5’-GAC CGC TAT GGC CTA TTG AAG-3’
	Reverse	5’-GGG CAT ATT TCA TCT CGG ACC-3’
MYC:	Forward	5’-TTC GGG TAG TGG AAA ACC AG-3’
	Reverse	5’-CAG CAG CTC GAA TTT CTT CC-3’
ELL2:	Forward	5’-CAT CAC CGT ACT GCA TGT GAA-3’
	Reverse	5’-ACT GGA TTG AAG GTC GAA AAG G-3’
IL10:	Forward	5’-TCA AGG CGC ATG TGA ACT CC-3’
	Reverse	5’- GAT GTC AAA CTC ACT CAT GGC T-3’
IRF4:	Forward	5’-GCT GAT CGA CCA GAT CGA CAG-3’
	Reverse	5’-CGG TTG TAG TCC TGC TTG C-3’
PLK1:	Forward	5’-GGC AAC CTT TTC CTG AAT GA-3’
	Reverse	5’-TCC CAC ACA GGG TCC TTC TTC-3’
PRDM1:	Forward	5’-ACC AAG GAA TCT GCT TTT CAA GTA TG-3’
	Reverse	5’-CAT CAC TCC AAT AAC CTC TTC ACT GT-3’
ROCK1:	Forward	5’-GGT GGT CGG TTG GGG TAT TTT-3’
	Reverse	5’-CGC CCT AAC CTC ACT TCC C-3’
ROCK2:	Forward	5’-TCA GAG GTC TAC AGA TGA AGG C-3’
	Reverse	5’-CCA GGG GCT ATT GGC AAA GG-3’
XBP1:	Forward	5’-CCT GGT TGC TGA AGA GGA GG-3’
	Reverse	5’-CCA TGG GGA GAT GTT CTG GAG-3’
ZEB2:	Forward	5’- CAA CAG GCG CAA ACA AGC C-3’
	Reverse	5’-GGT TGG CAA TAC CGT CAT CC-3’
II. ChIP-qPCR Primers
Target	Primer	Sequence
BCL6 Promoter:	Forward	5’-TTT TTC TCG TGG TGC CTA AT-3’
	Reverse	5’-TGG GCT CCT CCT CTG TGA CG-3’
ELL2 Promoter:	Forward	5’-GTG CCT GGC ACT AGT GGG AGC TCA AC-3’
	Reverse	5’-AAG GAC ACC GAG ACA CAG ATT CAC ATA G-3’
IL10 Enhancer:	Forward	5’-CCT CGG CAG GAG CGA GCG AAC ATG A-3’
	Reverse	5’-CTT GTG CTG ACC TGG TGG ATT TGG AAA G-3’
PRDM1 Intron 4:	Forward	5’-CTG TTG CTG AGT GGG AGA GT-3’
	Reverse	5’-CTC CCT AAG ATG CTC TAC AGG TG-3’
PRDM1 Promoter:	Forward	5’-GGA CAG AGG CTG AGT TTG AAG A-3’
	Reverse	5’-CGC CAT CAG CAC CAG AAT C-3’
III. Oligonucleotides for ONP Assays
Target	Oligonucleotide	Sequence
ELL2 Promoter:	Sense	5’-TAA AGT GCC TGG CAC TAG TGG GAG CTC AAC AGA TGT CAA TTC TTT TCC CCA CTT TTA GCT GAA TAA CTA TGT GAA TCT GTG TCT CGG TGT CCT T-3’
	Antisense	5'-AAG GAC ACC GAG ACA CAG ATT CAC ATA GTT ATT CAG CTA AAA GTG GGG AAA AGA ATT GAC ATC TGT TGA GCT CCC ACT AGT GCC AGG CAC TTT A-3'
IL10 Enhancer:	Sense	5’-CCT TCT GTT CCC CTC GGC AGG AGC GAG CGA ACA TGA GTG GTT CTG ATA CAT ATT TTC CTT CCT TTC CAA ATC CAC CAG GTC AGC ACA AG-3’
	Antisense	5'-CTT GTG CTG ACC TGG TGG ATT TGG AAA GGA AGG AAA ATA TGT ATC AGA ACC ACT CAT GTT CGC TCG CTC CTG CCG AGG GGA ACA GAA GG-3'
IV. Lentiviral shRNA Sequences
Construct	Sigma ID	Sequence
Scr:	non-target shRNA
ROCK1:	TRCN0000195202	5’-CCG GCG ATC GTC TCT AGG ATG ATA TCT CGA GAT ATC ATC CTA GAG ACG ATC GTT TTT TG-3’
ROCK2:	TRCN0000194836	5’-CCG GCC TTG ATG TCT GTC TAT TAT TCT CGA GAA TAA TAG ACA GAC ATC AAG GTT TTT TG-3’
